# Supplementary material for: Overexpression of the CmJAZ1-like gene delays flowering in Chrysanthemum morifolium
Source: Hortic Res. 2021 Apr 1;8:87. doi: 10.1038/s41438-021-00525-y (PMC8016864; doi:10.1038/s41438-021-00525-y)
Supplement: Supplementary file 2 — Supplementary Table [file 41438_2021_525_MOESM2_ESM.xls]

## Sheet: Table S1
Table S1 Summary of sequencing and de novo assembly
Sample	OX_JAZ_1	OX_JAZ_2	OX_JAZ_3	WT_1	WT_2	WT_3
Total Raw Reads (M)	67.47	69.96	67.47	67.47	64.97	67.47
Total Clean Reads (M)	64.92	67.55	65.29	65.07	62.66	65.01
Clean Reads Q20(%)	97.64	98.08	98.13	97.91	97.87	98.02
GC(%)	39.75	39.71	39.76	39.84	39.8	39.92
Total number of unigenes	130847
Mean Length (bp)	1159
N50 (bp)	1703

## Sheet: Table S2
Table S2 List of primers used in this study
Prime name	Sequence （5′ to 3′）	Usage
CmJAZ1-F	TATGTCGATGGCTAGAAACTTTTT	Full-length PCR
CmJAZ1-R	AAACATACCAGAATTAACACAATCAC
CmJAZ1-pENTR1A-F	ACGC GTCGAC ATGTCGATGGCTAGAAAC	pENTR1A-full length
CmJAZ1-pENTR1A-R	ATTT GCGGCCGC GA CAAGTTGAGATCAAATT
CmJAZ1△Jas-pENTR1A-F	ACGC GTCGAC ATGTCGATGGCTAGAAAC	pENTR1A-△Jas domain
CmJAZ1△Jas-pENTR1A-R	ATTT GCGGCCGC GA TAAATCCAACTCCACT
CmJAZ1-BD-F	CCG GAATTC ATGTCGATGGCTAGAAAC	pGBKT7
CmJAZ1-BD-R	CGC GGATCC c CAAGTTGAGATCAAATT
GFP-F	TACCTGTCCACACAATCTGCC	RT-PCR for transgenetic lines
CmJAZ1-like-R	TTTATCAGCCGAAACACCATC
CmJAZ1-RT-F	CGGCTGATAAAGCAAGGCAA	qRT-PCR
CmJAZ1-RT-R	AACTCCACTTGTTCTCGCGT
CmTEM1-RT1-F	CCTAGCGACGTTGGGAAACT	qRT-PCR analysis of flowering related genes
CmTEM1-RT1-R	ACGCCACACTTTCATACCGA
CmSVP-RT1-F	CAAAAGGCAAAAGGCCTCGG
CmSVP-RT1-R	AGCAGTGTCTGAGCAATCGT
CmFVE-RT1-F	TGCAGTGTTGGTGACGATTCT
CmFVE-RT1-R	AGTGTTATCAGCAGACCCCG
CmFT3-F	CTATGAGAGCCCAAGGCCATCAATG
CmFT3-R	TGATGTTCGTGCTTTCAATATGTAT
CmFUL-RT-F2	CCAAAAGAAGGACAAGGAACTG
CmFUL-RT-R	TTTCTCTACTACTCCATCACCTCCTA
CmFLC-F	CTAGATCAGCTGGTGCAGGA
CmFLC-R	TTGTTGATCCTGTCCATCGC
CmSOC1-F1	TTGAAGCATGAAACTGCTGCC
CmSOC1-R1	TTCGTGCTCGAATAATGCGT
CmTOE3-RT-F	ATCGAGGCGTTACATTGCAC
CmTOE3-RT-R	CCTGGCAGCTTCAACTTCAG

## Sheet: Table S3
Table S3 List of the 4204 differentially expressed genes(Q < 0.05).
Gene ID	OX_Jaz_1 FPKM	OX_Jaz_2 FPKM	OX_Jaz_3 FPKM	WT_1 FPKM	WT_2 FPKM	WT_3 FPKM	Length	log2(OX-Jaz/WT)	Qvalue(WT-vs-OX-Jaz)	TFs	Kegg Orthology	Nt	Nr	Pfam	Kog	Swissprot	GO
CL10.Contig5_All	1.39	1.2	1.23	0.43	0.38	0.34	1016	1.54274	0.0323434
CL10.Contig8_All	1.24	1.47	1.42	0.26	0.32	0.38	1077	1.87616	0.00297242
CL10001.Contig4_All	38.58	69.67	34.91	113.48	209.04	106.5	985	-1.48212	0.00703491		K04733//interleukin-1 receptor-associated kinase 4 [EC:2.7.11.1];K04733//interleukin-1 receptor-associated kinase 4 [EC:2.7.11.1];K04730//interleukin-1 receptor-associated kinase 1 [EC:2.7.11.1]		cytolysin/lectin [Artemisia annua]			23 kDa jasmonate-induced protein OS=Hordeum vulgare OX=4513 PE=2 SV=1
CL10002.Contig2_All	0.1	0.19	0.3	1.45	1.62	1.4	802	-2.43766	0.000596091			XM_021421542.1 PREDICTED: Herrania umbratica syntaxin-22-like (LOC110411401), mRNA	sec23/Sec24 protein transport family protein [Artemisia annua]				GO:0005634//nucleus;GO:0009734//auxin-activated signaling pathway
CL10012.Contig2_All	0.88	0.92	1.64	0.25	0.15	0.2	1408	2.18246	0.00085571		K08498//syntaxin 6+ko04130//SNARE interactions in vesicular transport;K08498//syntaxin 6+ko04130//SNARE interactions in vesicular transport;K08498//syntaxin 6+ko04130//SNARE interactions in vesicular transport;K08498//syntaxin 6+ko04130//SNARE interactions in vesicular transport;K08498//syntaxin 6+ko04130//SNARE interactions in vesicular transport		DNA helicase [Artemisia annua]		[U] KOG3202 SNARE protein TLG1/Syntaxin 6	Syntaxin-61 OS=Arabidopsis thaliana OX=3702 GN=SYP61 PE=1 SV=1	GO:0048193//Golgi vesicle transport;GO:0006281//DNA repair;GO:0005524//ATP binding;GO:0016021//integral component of membrane;GO:0006310//DNA recombination;GO:0003678//DNA helicase activity;GO:0000723//telomere maintenance
CL10027.Contig1_All	12.61	12.87	12.28	16.36	17.51	16.94	2033	-0.465713	0.000224902		K00924//kinase [EC:2.7.1.-];K00924//kinase [EC:2.7.1.-];K00924//kinase [EC:2.7.1.-];K00924//kinase [EC:2.7.1.-];K00924//kinase [EC:2.7.1.-]	XM_022137051.1 PREDICTED: Helianthus annuus aspartic proteinase Asp1-like (LOC110889511), mRNA	eukaryotic aspartyl protease family protein [Artemisia annua]	Xylanase inhibitor N-terminal	[O] KOG1339 Aspartyl protease	Aspartic proteinase Asp1 OS=Oryza sativa subsp. japonica OX=39947 GN=ASP1 PE=2 SV=1	GO:0004190//aspartic-type endopeptidase activity
CL10030.Contig2_All	21.99	29.25	30.04	18.03	12.17	15.33	321	0.799718	0.0445999
CL10030.Contig3_All	53.98	43.17	61.73	33.39	22.29	36.57	355	0.745892	0.0409925			XM_022113661.1 PREDICTED: Helianthus annuus glycine-rich cell wall structural protein-like (LOC110864559), mRNA
CL10038.Contig2_All	3.53	4.06	4.23	1.71	1.88	2.2	1525	0.966424	0.00205934		K04733//interleukin-1 receptor-associated kinase 4 [EC:2.7.11.1];K04733//interleukin-1 receptor-associated kinase 4 [EC:2.7.11.1];K04733//interleukin-1 receptor-associated kinase 4 [EC:2.7.11.1];K04733//interleukin-1 receptor-associated kinase 4 [EC:2.7.11.1]	XM_022137398.1 PREDICTED: Helianthus annuus epidermis-specific secreted glycoprotein EP1-like (LOC110889836), mRNA	S-locus glycoprotein domain, Bulb-type lectin domain, PAN/Apple domain protein [Artemisia annua]	D-mannose binding lectin	[R] LSE0276 A Bulb-type mannose-specific lectin domain	Epidermis-specific secreted glycoprotein EP1 OS=Daucus carota OX=4039 GN=EP1 PE=1 SV=1	GO:0030246//carbohydrate binding;GO:0048544//recognition of pollen
CL10043.Contig1_All	15.99	16.83	17.13	20.66	21.02	21.11	1478	-0.365985	0.0166148		K04733//interleukin-1 receptor-associated kinase 4 [EC:2.7.11.1];K04733//interleukin-1 receptor-associated kinase 4 [EC:2.7.11.1];K04733//interleukin-1 receptor-associated kinase 4 [EC:2.7.11.1];K04733//interleukin-1 receptor-associated kinase 4 [EC:2.7.11.1];K04733//interleukin-1 receptor-associated kinase 4 [EC:2.7.11.1]	XM_022153089.1 PREDICTED: Helianthus annuus thaumatin-like protein 1b (LOC110908190), mRNA	pathogenesis-related thaumatin superfamily protein [Artemisia annua]	Thaumatin family	[V] TWOG0215 Pathogenesis related proteins, group 5, and related proteins	Thaumatin-like protein 1 OS=Arabidopsis thaliana OX=3702 GN=TLP1 PE=2 SV=1
CL10048.Contig3_All	0.16	0.07	0.05	1.11	1.28	1.38	1260	-3.25107	6.2713e-07		K05894//12-oxophytodienoic acid reductase [EC:1.3.1.42]+ko00592//alpha-Linolenic acid metabolism+ko01100//Metabolic pathways+ko01110//Biosynthesis of secondary metabolites		Aldolase-type TIM barrel [Artemisia annua]	NADH:flavin oxidoreductase / NADH oxidase family	[CR] KOG0134 NADH:flavin oxidoreductase/12-oxophytodienoate reductase	12-oxophytodienoate reductase 1 OS=Arabidopsis thaliana OX=3702 GN=OPR1 PE=1 SV=2	GO:0010181//FMN binding;GO:0016491//oxidoreductase activity
CL1005.Contig2_All	18.07	17.4	15.1	26.73	27.88	32.52	580	-0.804874	0.00015861			XM_021860502.1 PREDICTED: Chenopodium quinoa uncharacterized LOC110684096 (LOC110684096), mRNA	hypothetical protein CTI12_AA403540 [Artemisia annua]				GO:0016021//integral component of membrane
CL10056.Contig1_All	0	0	0.08	0.61	1.67	1.36	513	-2.78706	0.00467775
CL10056.Contig2_All	0	0	0	1.37	0.49	1.05	553	-2.90437	0.00339411
CL10058.Contig1_All	3.04	4.13	2.59	0.95	1.07	1.12	727	1.48916	0.00566153
CL10061.Contig1_All	2.19	1.01	2.21	0.08	0.4	0.19	1013	2.4874	0.000692186			AP015038.1 Vigna angularis var. angularis DNA, chromosome 5, almost complete sequence, cultivar: Shumari
CL10061.Contig4_All	0.53	0.71	0.21	0	0	0	749	2.3595	0.0402203
CL10064.Contig2_All	0.59	0.47	0.58	1.57	1.93	0.57	3125	-1.23897	0.0483911		K14510//serine/threonine-protein kinase CTR1 [EC:2.7.11.1]+ko04016//MAPK signaling pathway - plant+ko04075//Plant hormone signal transduction;K14510//serine/threonine-protein kinase CTR1 [EC:2.7.11.1]+ko04016//MAPK signaling pathway - plant+ko04075//Plant hormone signal transduction;K14510//serine/threonine-protein kinase CTR1 [EC:2.7.11.1]+ko04016//MAPK signaling pathway - plant+ko04075//Plant h…	XM_022164264.1 PREDICTED: Helianthus annuus serine/threonine-protein kinase CTR1-like (LOC110920018), mRNA	protein kinase superfamily protein [Artemisia annua]	Ethylene-responsive protein kinase Le-CTR1	[T] KOG0192 Tyrosine kinase specific for activated (GTP-bound) p21cdc42Hs	Probable serine/threonine-protein kinase SIS8 OS=Arabidopsis thaliana OX=3702 GN=SIS8 PE=1 SV=1	GO:0005524//ATP binding;GO:0004672//protein kinase activity
CL1007.Contig2_All	16.77	18.33	18.12	21.06	21.31	21.86	2579	-0.311662	0.0247221		K08955//ATP-dependent metalloprotease [EC:3.4.24.-];K08955//ATP-dependent metalloprotease [EC:3.4.24.-];K08955//ATP-dependent metalloprotease [EC:3.4.24.-];K08955//ATP-dependent metalloprotease [EC:3.4.24.-];K08955//ATP-dependent metalloprotease [EC:3.4.24.-]	XM_022151055.1 PREDICTED: Helianthus annuus ATP-dependent zinc metalloprotease FTSH 11, chloroplastic/mitochondrial-like (LOC110905163), mRNA	FTSH protease 11 [Artemisia annua]	Peptidase family M41	[O] KOG0734 AAA+-type ATPase containing the peptidase M41 domain	ATP-dependent zinc metalloprotease FTSH 11, chloroplastic/mitochondrial OS=Arabidopsis thaliana OX=3702 GN=FTSH11 PE=1 SV=1	GO:0016020//membrane;GO:0004222//metalloendopeptidase activity;GO:0005524//ATP binding;GO:0016021//integral component of membrane
CL10074.Contig1_All	13.87	16.99	13.52	8.75	10.06	9.83	1282	0.590738	0.00505667		K18054//2'-deoxymugineic-acid 2'-dioxygenase / mugineic-acid 3-dioxygenase [EC:1.14.11.24 1.14.11.25];K06892//feruloyl-CoA ortho-hydroxylase [EC:1.14.11.-]+ko01110//Biosynthesis of secondary metabolites+ko00940//Phenylpropanoid biosynthesis;K18054//2'-deoxymugineic-acid 2'-dioxygenase / mugineic-acid 3-dioxygenase [EC:1.14.11.24 1.14.11.25];K18054//2'-deoxymugineic-acid 2'-dioxygenase / mugineic-…	XM_022161594.1 PREDICTED: Helianthus annuus protein DOWNY MILDEW RESISTANCE 6 (LOC110916956), mRNA	protein DOWNY MILDEW RESISTANCE 6 [Helianthus annuus]	2OG-Fe(II) oxygenase superfamily	[QR] KOG0143 Iron/ascorbate family oxidoreductases	Protein DOWNY MILDEW RESISTANCE 6 OS=Arabidopsis thaliana OX=3702 GN=DMR6 PE=1 SV=1	GO:0046872//metal ion binding;GO:0051213//dioxygenase activity;GO:0016491//oxidoreductase activity
CL10074.Contig2_All	12.37	16.6	14.33	22.07	29.74	17.69	1248	-0.700301	0.00669458		K18054//2'-deoxymugineic-acid 2'-dioxygenase / mugineic-acid 3-dioxygenase [EC:1.14.11.24 1.14.11.25];K18054//2'-deoxymugineic-acid 2'-dioxygenase / mugineic-acid 3-dioxygenase [EC:1.14.11.24 1.14.11.25];K18054//2'-deoxymugineic-acid 2'-dioxygenase / mugineic-acid 3-dioxygenase [EC:1.14.11.24 1.14.11.25];K18054//2'-deoxymugineic-acid 2'-dioxygenase / mugineic-acid 3-dioxygenase [EC:1.14.11.24 1.1…	XM_022161594.1 PREDICTED: Helianthus annuus protein DOWNY MILDEW RESISTANCE 6 (LOC110916956), mRNA	protein DOWNY MILDEW RESISTANCE 6 [Lactuca sativa] >PLY79328.1 hypothetical protein LSAT_0X17841 [Lactuca sativa]	2OG-Fe(II) oxygenase superfamily	[QR] KOG0143 Iron/ascorbate family oxidoreductases	Protein DOWNY MILDEW RESISTANCE 6 OS=Arabidopsis thaliana OX=3702 GN=DMR6 PE=1 SV=1	GO:0046872//metal ion binding;GO:0051213//dioxygenase activity;GO:0016491//oxidoreductase activity
CL10077.Contig3_All	0.64	0.88	0.45	2.6	3.09	2.22	1581	-1.93838	5.00827e-07		K12581//CCR4-NOT transcription complex subunit 7/8+ko03018//RNA degradation;K12581//CCR4-NOT transcription complex subunit 7/8+ko03018//RNA degradation;K12581//CCR4-NOT transcription complex subunit 7/8+ko03018//RNA degradation;K12581//CCR4-NOT transcription complex subunit 7/8+ko03018//RNA degradation;K12581//CCR4-NOT transcription complex subunit 7/8+ko03018//RNA degradation	XM_022160314.1 PREDICTED: Helianthus annuus probable CCR4-associated factor 1 homolog 6 (LOC110915587), transcript variant X2, mRNA	hypothetical protein CTI12_AA203060 [Artemisia annua]	CAF1 family ribonuclease	[A] KOG0304 mRNA deadenylase subunit	Probable CCR4-associated factor 1 homolog 7 OS=Arabidopsis thaliana OX=3702 GN=CAF1-7 PE=2 SV=2	GO:0004535//poly(A)-specific ribonuclease activity;GO:0030014//CCR4-NOT complex;GO:0016740//transferase activity;GO:0003676//nucleic acid binding
CL10079.Contig1_All	12.51	11.93	12.32	24.12	31.08	37.23	1113	-1.34884	4.93055e-12	MADS	K09264//MADS-box transcription factor, plant;K09264//MADS-box transcription factor, plant;K09264//MADS-box transcription factor, plant;K09264//MADS-box transcription factor, plant;K09264//MADS-box transcription factor, plant	AB679273.1 Chrysanthemum seticuspe f. boreale CsAFL1 mRNA for APETALA1 and FRUITFULL like protein, complete cds	APETALA1 and FRUITFULL like protein [Chrysanthemum seticuspe f. boreale]	K-box region	[K] KOG0014 MADS box transcription factor	Agamous-like MADS-box protein AGL8 homolog OS=Solanum lycopersicum OX=4081 GN=TDR4 PE=2 SV=1	GO:0005634//nucleus;GO:0045944//positive regulation of transcription by RNA polymerase II;GO:0000977//RNA polymerase II regulatory region sequence-specific DNA binding;GO:0003700//DNA-binding transcription factor activity;GO:0046983//protein dimerization activity
CL10079.Contig3_All	0.97	1.26	1.13	1.86	3.91	5.31	673	-1.61699	0.0135586		K09264//MADS-box transcription factor, plant;K09264//MADS-box transcription factor, plant;K09264//MADS-box transcription factor, plant;K09264//MADS-box transcription factor, plant;K09264//MADS-box transcription factor, plant	AB679273.1 Chrysanthemum seticuspe f. boreale CsAFL1 mRNA for APETALA1 and FRUITFULL like protein, complete cds	APETALA1 and FRUITFULL like protein [Chrysanthemum seticuspe f. boreale]	K-box region	[K] KOG0014 MADS box transcription factor	Agamous-like MADS-box protein AGL8 homolog OS=Solanum lycopersicum OX=4081 GN=TDR4 PE=2 SV=1	GO:0005634//nucleus;GO:0045944//positive regulation of transcription by RNA polymerase II;GO:0000977//RNA polymerase II regulatory region sequence-specific DNA binding;GO:0003700//DNA-binding transcription factor activity;GO:0046983//protein dimerization activity
CL1009.Contig4_All	24.78	23.44	20.62	17.6	17.81	17.89	2787	0.3273	0.0463402		K15378//solute carrier family 45, member 1/2/4;K15378//solute carrier family 45, member 1/2/4;K15378//solute carrier family 45, member 1/2/4;K15378//solute carrier family 45, member 1/2/4;K15378//solute carrier family 45, member 1/2/4	XM_022179112.1 PREDICTED: Helianthus annuus sucrose transport protein SUC2-like (LOC110936696), mRNA	sucrose transport protein [Artemisia annua]	MFS/sugar transport protein	[G] KOG0637 Sucrose transporter and related proteins	Sucrose transport protein SUC2 OS=Arabidopsis thaliana OX=3702 GN=SUC2 PE=1 SV=2	GO:0005887//integral component of plasma membrane;GO:0008515//sucrose transmembrane transporter activity
CL101.Contig1_All	11.78	12.06	11.88	9.01	8.45	7.51	1347	0.478787	0.0188066		K14399//polyribonucleotide 5'-hydroxyl-kinase [EC:2.7.1.78]+ko03015//mRNA surveillance pathway;K19996//phosphatidylinositol transfer protein SFH5;K02433//aspartyl-tRNA(Asn)/glutamyl-tRNA(Gln) amidotransferase subunit A [EC:6.3.5.6 6.3.5.7]+ko00970//Aminoacyl-tRNA biosynthesis+ko01100//Metabolic pathways;K19996//phosphatidylinositol transfer protein SFH5;K19996//phosphatidylinositol transfer prote…	XM_022159944.1 PREDICTED: Helianthus annuus random slug protein 5-like (LOC110915275), transcript variant X3, mRNA	cellular retinaldehyde binding/alpha-tocopherol transport [Artemisia annua]	CRAL/TRIO domain	[I] KOG1470 Phosphatidylinositol transfer protein PDR16 and related proteins	Phosphatidylinositol/phosphatidylcholine transfer protein SFH3 OS=Arabidopsis thaliana OX=3702 GN=SFH3 PE=2 SV=1
CL10100.Contig2_All	3.46	4.1	3.74	0.3	0	0	326	3.38688	2.75269e-05
CL10105.Contig2_All	6.89	7.75	7.19	9.82	9.43	9.64	2052	-0.440598	0.0172783		K13128//zinc finger CCHC domain-containing protein 8;K13128//zinc finger CCHC domain-containing protein 8;K13128//zinc finger CCHC domain-containing protein 8;K13128//zinc finger CCHC domain-containing protein 8;K13128//zinc finger CCHC domain-containing protein 8	XM_022153865.1 PREDICTED: Helianthus annuus uncharacterized LOC110908866 (LOC110908866), transcript variant X1, mRNA	zinc finger, CCHC-type, PSP, proline-rich [Artemisia annua]	PSP	[S] KOG2673 Uncharacterized conserved protein, contains PSP domain		GO:0008270//zinc ion binding;GO:0003676//nucleic acid binding
CL10110.Contig1_All	6.89	7.47	6.52	9.26	11.38	8.84	1487	-0.524107	0.0222093		K10536//agmatine deiminase [EC:3.5.3.12]+ko00330//Arginine and proline metabolism+ko01100//Metabolic pathways;K10536//agmatine deiminase [EC:3.5.3.12]+ko00330//Arginine and proline metabolism+ko01100//Metabolic pathways;K10536//agmatine deiminase [EC:3.5.3.12]+ko00330//Arginine and proline metabolism+ko01100//Metabolic pathways;K10536//agmatine deiminase [EC:3.5.3.12]+ko00330//Arginine and prolin…	KM400074.1 Artemisia annua EMB1873 protein mRNA, partial cds	porphyromonas-type peptidyl-arginine deiminase family protein [Artemisia annua]	Porphyromonas-type peptidyl-arginine deiminase		Agmatine deiminase OS=Arabidopsis thaliana OX=3702 GN=AIH PE=1 SV=2	GO:0009446//putrescine biosynthetic process;GO:0004668//protein-arginine deiminase activity;GO:0047632//agmatine deiminase activity
CL10110.Contig3_All	6.28	4.53	7.38	2.96	3.22	3.11	1602	0.913826	0.00270424		K10536//agmatine deiminase [EC:3.5.3.12]+ko00330//Arginine and proline metabolism+ko01100//Metabolic pathways;K10536//agmatine deiminase [EC:3.5.3.12]+ko00330//Arginine and proline metabolism+ko01100//Metabolic pathways;K10536//agmatine deiminase [EC:3.5.3.12]+ko00330//Arginine and proline metabolism+ko01100//Metabolic pathways;K10536//agmatine deiminase [EC:3.5.3.12]+ko00330//Arginine and prolin…	KM400074.1 Artemisia annua EMB1873 protein mRNA, partial cds	porphyromonas-type peptidyl-arginine deiminase family protein [Artemisia annua]	Porphyromonas-type peptidyl-arginine deiminase		Agmatine deiminase OS=Arabidopsis thaliana OX=3702 GN=AIH PE=1 SV=2	GO:0009446//putrescine biosynthetic process;GO:0004668//protein-arginine deiminase activity;GO:0047632//agmatine deiminase activity
CL10116.Contig2_All	3.74	3.94	3.95	5.76	5.36	4.95	3655	-0.503843	0.00320932		K12819//pre-mRNA-processing factor SLU7+ko03040//Spliceosome;K12819//pre-mRNA-processing factor SLU7+ko03040//Spliceosome;K12819//pre-mRNA-processing factor SLU7+ko03040//Spliceosome;K12819//pre-mRNA-processing factor SLU7+ko03040//Spliceosome;K12819//pre-mRNA-processing factor SLU7+ko03040//Spliceosome	XM_022127899.1 PREDICTED: Helianthus annuus pre-mRNA-splicing factor SLU7-like (LOC110879438), mRNA	hypothetical protein LSAT_4X125921 [Lactuca sativa]	Pre-mRNA splicing Prp18-interacting factor	[A] KOG2560 RNA splicing factor - Slu7p	Pre-mRNA-splicing factor SLU7 OS=Oryza sativa subsp. japonica OX=39947 GN=Os08g0127700 PE=2 SV=1	GO:0000386//second spliceosomal transesterification activity;GO:0000398//mRNA splicing, via spliceosome;GO:0030628//pre-mRNA 3'-splice site binding
CL10116.Contig4_All	4.51	4.16	4.82	6.84	7.04	6.89	3889	-0.660428	2.16471e-06		K12819//pre-mRNA-processing factor SLU7+ko03040//Spliceosome;K12819//pre-mRNA-processing factor SLU7+ko03040//Spliceosome;K12819//pre-mRNA-processing factor SLU7+ko03040//Spliceosome;K12819//pre-mRNA-processing factor SLU7+ko03040//Spliceosome;K12819//pre-mRNA-processing factor SLU7+ko03040//Spliceosome	XM_022127899.1 PREDICTED: Helianthus annuus pre-mRNA-splicing factor SLU7-like (LOC110879438), mRNA	pre-mRNA-splicing factor SLU7-like [Cynara cardunculus var. scolymus] >XP_024976722.1 pre-mRNA-splicing factor SLU7-like [Cynara cardunculus var. scolymus]	Pre-mRNA splicing Prp18-interacting factor	[A] KOG2560 RNA splicing factor - Slu7p	Pre-mRNA-splicing factor SLU7 OS=Oryza sativa subsp. japonica OX=39947 GN=Os08g0127700 PE=2 SV=1	GO:0000386//second spliceosomal transesterification activity;GO:0000398//mRNA splicing, via spliceosome;GO:0030628//pre-mRNA 3'-splice site binding
CL10122.Contig1_All	29.27	19.58	24.71	14.11	13.57	16.87	2354	0.672253	0.00290972		K02433//aspartyl-tRNA(Asn)/glutamyl-tRNA(Gln) amidotransferase subunit A [EC:6.3.5.6 6.3.5.7]+ko00970//Aminoacyl-tRNA biosynthesis+ko01100//Metabolic pathways;K02433//aspartyl-tRNA(Asn)/glutamyl-tRNA(Gln) amidotransferase subunit A [EC:6.3.5.6 6.3.5.7]+ko00970//Aminoacyl-tRNA biosynthesis+ko01100//Metabolic pathways;K02433//aspartyl-tRNA(Asn)/glutamyl-tRNA(Gln) amidotransferase subunit A [EC:6.3.…	XM_010245547.2 PREDICTED: Nelumbo nucifera fatty acid amide hydrolase-like (LOC104587816), transcript variant X3, mRNA	amidase [Artemisia annua]	Amidase	[J] KOG1211 Amidases	Fatty acid amide hydrolase OS=Arabidopsis thaliana OX=3702 GN=FAAH PE=1 SV=1	GO:0016021//integral component of membrane;GO:0004040//amidase activity
CL10150.Contig2_All	1.81	2.05	2.15	3.15	3.68	3.32	2414	-0.78719	0.00153693		K17046//protein DEK;K17046//protein DEK;K17046//protein DEK;K17046//protein DEK	XM_022141986.1 PREDICTED: Helianthus annuus AT-rich interactive domain-containing protein 5-like (LOC110894751), transcript variant X3, mRNA	ARID DNA-binding domain, HSP20-like chaperone [Artemisia annua]	ARID/BRIGHT DNA binding domain	[K] KOG2744 DNA-binding proteins Bright/BRCAA1/RBP1 and related proteins containing BRIGHT domain	AT-rich interactive domain-containing protein 5 OS=Arabidopsis thaliana OX=3702 GN=ARID5 PE=1 SV=1	GO:0003677//DNA binding;GO:0005634//nucleus
CL10152.Contig1_All	4.83	6.54	5.61	10.4	10.65	9.39	1916	-0.871145	1.38786e-06
CL10156.Contig2_All	5.97	6.96	5.66	0.52	0.73	0.71	926	3.08556	3.50466e-19		K14649//transcription initiation factor TFIID subunit 8+ko03022//Basal transcription factors;K14649//transcription initiation factor TFIID subunit 8+ko03022//Basal transcription factors;K14649//transcription initiation factor TFIID subunit 8+ko03022//Basal transcription factors;K14649//transcription initiation factor TFIID subunit 8+ko03022//Basal transcription factors;K14649//transcription initi…	KP333040.1 Chrysanthemum x morifolium microsatellite JH-1204 sequence	TBP-associated factor 8 [Artemisia annua]	Transcription factor TFIID complex subunit 8 C-term	[K] KOG4336 TBP-associated transcription factor Prodos	Transcription initiation factor TFIID subunit 8 OS=Arabidopsis thaliana OX=3702 GN=TAF8 PE=1 SV=1	GO:0046982//protein heterodimerization activity;GO:0005669//transcription factor TFIID complex
CL10167.Contig2_All	1.23	1.25	1.25	0	0.28	0	1292	2.69267	0.00179359			BT136968.1 Lotus japonicus clone JCVI-FLLj-1A3 unknown mRNA	hypothetical protein CTI12_AA440340 [Artemisia annua]				GO:0016021//integral component of membrane;GO:0004386//helicase activity
CL10167.Contig3_All	1.09	1.11	0.36	0	0	0	1210	3.82576	5.2898e-06				hypothetical protein CTI12_AA440340 [Artemisia annua]				GO:0016021//integral component of membrane;GO:0004386//helicase activity
CL10187.Contig3_All	10.78	11.65	10.76	21.22	17.7	17.84	1896	-0.808199	1.5298e-08		K14207//solute carrier family 38 (sodium-coupled neutral amino acid transporter), member 2;K14207//solute carrier family 38 (sodium-coupled neutral amino acid transporter), member 2;K14207//solute carrier family 38 (sodium-coupled neutral amino acid transporter), member 2;K14207//solute carrier family 38 (sodium-coupled neutral amino acid transporter), member 2;K14207//solute carrier family 38 (s…	XM_022154743.1 PREDICTED: Helianthus annuus amino acid transporter AVT6A-like (LOC110910020), transcript variant X7, mRNA	PREDICTED: probable sodium-coupled neutral amino acid transporter 6 [Daucus carota subsp. sativus] >KZN02245.1 hypothetical protein DCAR_010999 [Daucus carota subsp. sativus]	Transmembrane amino acid transporter protein	[E] KOG1305 Amino acid transporter protein	Amino acid transporter AVT6A OS=Arabidopsis thaliana OX=3702 GN=AVT6A PE=2 SV=1	GO:0016021//integral component of membrane
CL10188.Contig3_All	1.63	1.97	1.62	2.56	3.82	2.72	2779	-0.819401	0.00739981		K00695//sucrose synthase [EC:2.4.1.13]+ko01100//Metabolic pathways+ko00500//Starch and sucrose metabolism;K00695//sucrose synthase [EC:2.4.1.13]+ko01100//Metabolic pathways+ko00500//Starch and sucrose metabolism;K00695//sucrose synthase [EC:2.4.1.13]+ko01100//Metabolic pathways+ko00500//Starch and sucrose metabolism;K00695//sucrose synthase [EC:2.4.1.13]+ko01100//Metabolic pathways+ko00500//Starc…	XM_022179479.1 PREDICTED: Helianthus annuus sucrose synthase 2-like (LOC110937070), mRNA	sucrose synthase 2 [Artemisia annua]	Sucrose synthase	[M] KOG0853 Glycosyltransferase	Sucrose synthase 2 OS=Pisum sativum OX=3888 GN=SUS2 PE=2 SV=1	GO:0016157//sucrose synthase activity;GO:0005985//sucrose metabolic process
CL10188.Contig4_All	2.36	2.42	2.45	5.19	8.61	5.13	2800	-1.39471	6.38788e-09		K00695//sucrose synthase [EC:2.4.1.13]+ko01100//Metabolic pathways+ko00500//Starch and sucrose metabolism;K00695//sucrose synthase [EC:2.4.1.13]+ko01100//Metabolic pathways+ko00500//Starch and sucrose metabolism;K00695//sucrose synthase [EC:2.4.1.13]+ko01100//Metabolic pathways+ko00500//Starch and sucrose metabolism;K00695//sucrose synthase [EC:2.4.1.13]+ko01100//Metabolic pathways+ko00500//Starc…	XM_022179479.1 PREDICTED: Helianthus annuus sucrose synthase 2-like (LOC110937070), mRNA	sucrose synthase 2 [Cynara cardunculus var. scolymus] >XP_024966538.1 sucrose synthase 2 [Cynara cardunculus var. scolymus]	Sucrose synthase	[M] KOG0853 Glycosyltransferase	Sucrose synthase 2 OS=Pisum sativum OX=3888 GN=SUS2 PE=2 SV=1	GO:0016157//sucrose synthase activity;GO:0005985//sucrose metabolic process
CL10188.Contig5_All	3.57	4.07	2.81	5.11	9.09	4.69	2874	-0.85889	0.0154466		K00695//sucrose synthase [EC:2.4.1.13]+ko01100//Metabolic pathways+ko00500//Starch and sucrose metabolism;K00695//sucrose synthase [EC:2.4.1.13]+ko01100//Metabolic pathways+ko00500//Starch and sucrose metabolism;K00695//sucrose synthase [EC:2.4.1.13]+ko01100//Metabolic pathways+ko00500//Starch and sucrose metabolism;K00695//sucrose synthase [EC:2.4.1.13]+ko01100//Metabolic pathways+ko00500//Starc…	XM_022184204.1 PREDICTED: Helianthus annuus sucrose synthase 2-like (LOC110942429), transcript variant X1, mRNA	sucrose synthase/cyanobacteria [Artemisia annua]	Sucrose synthase	[M] KOG0853 Glycosyltransferase	Sucrose synthase 3 OS=Arabidopsis thaliana OX=3702 GN=SUS3 PE=1 SV=1	GO:0016157//sucrose synthase activity;GO:0005985//sucrose metabolic process
CL10205.Contig2_All	3.41	4.17	4.08	1.6	2.12	1.51	757	1.0807	0.0268772			XM_022117464.1 PREDICTED: Helianthus annuus uncharacterized LOC110868333 (LOC110868333), mRNA	uncharacterized protein LOC112512126 [Cynara cardunculus var. scolymus] >KVI03637.1 hypothetical protein Ccrd_018062 [Cynara cardunculus var. scolymus]	Protein of unknown function (DUF3725)
CL10218.Contig2_All	9.5	9.46	8.95	1.78	1.18	1.47	576	2.51471	1.80419e-13
CL10231.Contig1_All	32.09	23.42	21.44	35.85	38.14	40.84	490	-0.591477	0.0418844			XM_019338396.1 PREDICTED: Ipomoea nil zinc finger CCCH domain-containing protein ZFN-like (LOC109187956), mRNA
CL10233.Contig2_All	10.26	11.02	10.71	15.6	13.99	14.99	1873	-0.516269	0.00079862		K01114//phospholipase C [EC:3.1.4.3]+ko01100//Metabolic pathways+ko01110//Biosynthesis of secondary metabolites+ko00564//Glycerophospholipid metabolism+ko00565//Ether lipid metabolism+ko00562//Inositol phosphate metabolism;K01114//phospholipase C [EC:3.1.4.3]+ko01100//Metabolic pathways+ko01110//Biosynthesis of secondary metabolites+ko00564//Glycerophospholipid metabolism+ko00565//Ether lipid met…	XM_022128465.1 PREDICTED: Helianthus annuus non-specific phospholipase C6-like (LOC110879922), mRNA	non-specific phospholipase C6 [Artemisia annua]	Phosphoesterase family	[T] LSE1284 A Phospholipase C	Non-specific phospholipase C6 OS=Arabidopsis thaliana OX=3702 GN=NPC6 PE=2 SV=1	GO:0016788//hydrolase activity, acting on ester bonds
CL10251.Contig17_All	0.88	0.14	0.19	3.05	3.51	3.11	2697	-2.33088	0.00727127		K04733//interleukin-1 receptor-associated kinase 4 [EC:2.7.11.1];K04733//interleukin-1 receptor-associated kinase 4 [EC:2.7.11.1];K04733//interleukin-1 receptor-associated kinase 4 [EC:2.7.11.1];K04733//interleukin-1 receptor-associated kinase 4 [EC:2.7.11.1];K04733//interleukin-1 receptor-associated kinase 4 [EC:2.7.11.1]	XM_022137500.1 PREDICTED: Helianthus annuus G-type lectin S-receptor-like serine/threonine-protein kinase At4g27290 (LOC110889928), mRNA	G-type lectin S-receptor-like serine/threonine-protein kinase At4g27290 [Helianthus annuus] >OTG07601.1 putative S-locus glycoprotein domain-containing protein [Helianthus annuus]	Protein tyrosine kinase	[T] LSE0015 A Receptor-like protein kinase, contains lectin domains	Receptor-like serine/threonine-protein kinase SD1-8 OS=Arabidopsis thaliana OX=3702 GN=SD18 PE=1 SV=1	GO:0004674//protein serine/threonine kinase activity;GO:0005524//ATP binding;GO:0048544//recognition of pollen;GO:0016021//integral component of membrane
CL10254.Contig2_All	39.26	46.92	39.64	56.06	63.4	52.5	1709	-0.483726	0.000188697		K00837//aromatic aminotransferase [EC:2.6.1.-]+ko00380//Tryptophan metabolism+ko01100//Metabolic pathways+ko00270//Cysteine and methionine metabolism;K00837//aromatic aminotransferase [EC:2.6.1.-]+ko00380//Tryptophan metabolism+ko01100//Metabolic pathways+ko00270//Cysteine and methionine metabolism;K00837//aromatic aminotransferase [EC:2.6.1.-]+ko00380//Tryptophan metabolism+ko01100//Metabolic pa…	XM_022161273.1 PREDICTED: Helianthus annuus aromatic aminotransferase ISS1 (LOC110916572), mRNA	pyridoxal phosphate (PLP)-dependent transferases superfamily protein [Artemisia annua]	Aminotransferase class I and II	[E] KOG0257 Kynurenine aminotransferase, glutamine transaminase K	Aromatic aminotransferase ISS1 OS=Arabidopsis thaliana OX=3702 GN=ISS1 PE=1 SV=1	GO:0009058//biosynthetic process;GO:0016740//transferase activity;GO:0003824//catalytic activity;GO:0030170//pyridoxal phosphate binding
CL1027.Contig1_All	1.16	1.08	1.07	0.43	0.31	0.13	1232	1.70546	0.0212799		K15255//ATP-dependent DNA helicase PIF1 [EC:3.6.4.12];K15255//ATP-dependent DNA helicase PIF1 [EC:3.6.4.12];K15255//ATP-dependent DNA helicase PIF1 [EC:3.6.4.12];K15255//ATP-dependent DNA helicase PIF1 [EC:3.6.4.12];K15255//ATP-dependent DNA helicase PIF1 [EC:3.6.4.12]		DNA helicase [Artemisia annua]	PIF1-like helicase	[D] KOG0987 DNA helicase PIF1/RRM3		GO:0006281//DNA repair;GO:0005524//ATP binding;GO:0004386//helicase activity;GO:0006310//DNA recombination;GO:0003678//DNA helicase activity;GO:0000723//telomere maintenance
CL10270.Contig1_All	6.73	5.36	5.39	8.53	17.14	11.58	809	-1.07951	0.00222439
CL10270.Contig2_All	5.47	3.96	5.21	7.99	13.02	10.28	2270	-1.11145	3.06514e-06		K14430//phosphate transporter	XM_022140998.1 PREDICTED: Helianthus annuus SPX domain-containing protein 1 (LOC110893852), mRNA	SPX domain-containing protein [Artemisia annua]	SPX domain	[P] KOG1161 Protein involved in vacuolar polyphosphate accumulation, contains SPX domain	SPX domain-containing protein 1 OS=Arabidopsis thaliana OX=3702 GN=SPX1 PE=1 SV=2	GO:0016036//cellular response to phosphate starvation
CL10270.Contig3_All	15.09	10.84	13.48	18.85	28.34	27.5	1641	-0.945023	2.35244e-05		K14430//phosphate transporter	XM_022140998.1 PREDICTED: Helianthus annuus SPX domain-containing protein 1 (LOC110893852), mRNA	SPX domain-containing protein [Artemisia annua]	SPX domain	[P] KOG1161 Protein involved in vacuolar polyphosphate accumulation, contains SPX domain	SPX domain-containing protein 1 OS=Arabidopsis thaliana OX=3702 GN=SPX1 PE=1 SV=2	GO:0016036//cellular response to phosphate starvation
CL10293.Contig1_All	3.25	2.86	3.07	4	6.13	4.39	3369	-0.686096	0.00677638		K17388//Rho-associated protein kinase 2 [EC:2.7.11.1];K09291//nucleoprotein TPR+ko03013//RNA transport;K20283//golgin subfamily A member 4;K11498//centromeric protein E	XM_022153068.1 PREDICTED: Helianthus annuus WPP domain-associated protein (LOC110908168), mRNA	hypothetical protein CTI12_AA185100 [Artemisia annua]	Apolipoprotein O	[K] KOG4673 Transcription factor TMF, TATA element modulatory factor	E3 ubiquitin-protein ligase BRE1-like 2 OS=Oryza sativa subsp. indica OX=39946 GN=BRE1B PE=3 SV=2
CL10293.Contig2_All	2.1	2.4	2.48	4.45	3.5	3.65	2886	-0.763605	0.00153693		K17388//Rho-associated protein kinase 2 [EC:2.7.11.1];K09291//nucleoprotein TPR+ko03013//RNA transport;K20283//golgin subfamily A member 4;K11498//centromeric protein E	XM_022153068.1 PREDICTED: Helianthus annuus WPP domain-associated protein (LOC110908168), mRNA	hypothetical protein CTI12_AA185100 [Artemisia annua]	Apolipoprotein O	[K] KOG4673 Transcription factor TMF, TATA element modulatory factor	E3 ubiquitin-protein ligase BRE1-like 2 OS=Oryza sativa subsp. indica OX=39946 GN=BRE1B PE=3 SV=2	GO:0005739//mitochondrion
CL10298.Contig1_All	47.7	39.84	44.66	81.91	68.73	107.45	623	-0.985337	6.39825e-06		K21776//protein lin-54;K03955//NADH dehydrogenase (ubiquinone) 1 alpha/beta subcomplex 1+ko01100//Metabolic pathways+ko00190//Oxidative phosphorylation;K03955//NADH dehydrogenase (ubiquinone) 1 alpha/beta subcomplex 1+ko01100//Metabolic pathways+ko00190//Oxidative phosphorylation;K03955//NADH dehydrogenase (ubiquinone) 1 alpha/beta subcomplex 1+ko01100//Metabolic pathways+ko00190//Oxidative phosp…	XM_022128538.1 PREDICTED: Helianthus annuus acyl carrier protein 4, chloroplastic-like (LOC110879983), mRNA	acyl carrier protein 4 [Artemisia annua]	Phosphopantetheine attachment site	[CIQ] KOG1748 Acyl carrier protein/NADH-ubiquinone oxidoreductase, NDUFAB1/SDAP subunit	Acyl carrier protein 4, chloroplastic OS=Cuphea lanceolata OX=3930 GN=ACL1 PE=3 SV=1	GO:0031177//phosphopantetheine binding;GO:0009416//response to light stimulus;GO:0009735//response to cytokinin;GO:0006633//fatty acid biosynthetic process;GO:0009941//chloroplast envelope;GO:0009570//chloroplast stroma
CL10318.Contig1_All	4.37	4.65	4.75	6.3	7.36	6.97	1995	-0.616946	0.00175699		K21989//calcium permeable stress-gated cation channel	XM_022128307.1 PREDICTED: Helianthus annuus calmodulin-binding protein 60 A-like (LOC110879780), mRNA	CALMODULIN-BINDING PROTEIN60 [Artemisia annua]	Calmodulin binding protein-like	[RT] LSE0433 A Predicted calmodulin-binding protein	Calmodulin-binding protein 60 D OS=Arabidopsis thaliana OX=3702 GN=CBP60D PE=2 SV=1	GO:0005516//calmodulin binding
CL10321.Contig1_All	4.8	3.14	3.3	1.21	0.78	0.65	1638	1.96378	9.29611e-08		K02350//DNA polymerase zeta [EC:2.7.7.7];K21867//potassium channel;K04733//interleukin-1 receptor-associated kinase 4 [EC:2.7.11.1];K20923//mixed-linked glucan synthase [EC:2.4.1.-];K07198//5'-AMP-activated protein kinase, catalytic alpha subunit [EC:2.7.11.11]	LN713256.1 Cucumis melo genomic chromosome, chr_2	Zinc finger, CCHC-type, partial [Trema orientale]	gag-polypeptide of LTR copia-type	[R] KOG0017 FOG: Transposon-encoded proteins with TYA, reverse transcriptase, integrase domains in various combinations	Retrovirus-related Pol polyprotein from transposon TNT 1-94 OS=Nicotiana tabacum OX=4097 PE=2 SV=1	GO:0000943//retrotransposon nucleocapsid;GO:0008270//zinc ion binding;GO:0003676//nucleic acid binding
CL10326.Contig2_All	1.38	1.02	0.76	0.24	0	0	624	2.35715	0.0261859		K00913//inositol-1,3,4-trisphosphate 5/6-kinase / inositol-tetrakisphosphate 1-kinase [EC:2.7.1.159 2.7.1.134]+ko01100//Metabolic pathways+ko04070//Phosphatidylinositol signaling system+ko00562//Inositol phosphate metabolism;K00913//inositol-1,3,4-trisphosphate 5/6-kinase / inositol-tetrakisphosphate 1-kinase [EC:2.7.1.159 2.7.1.134]+ko01100//Metabolic pathways+ko04070//Phosphatidylinositol signa…		inositol-tetrakisphosphate 1-kinase 3-like isoform X1 [Cynara cardunculus var. scolymus]	Inositol 1, 3, 4-trisphosphate 5/6-kinase	[GT] TWOG0240 Predicted inositol 1,3,4-trisphosphate 5/6-kinase	Inositol-tetrakisphosphate 1-kinase 3 OS=Oryza sativa subsp. indica OX=39946 GN=ITPK3 PE=3 SV=1	GO:0000287//magnesium ion binding;GO:0052725//inositol-1,3,4-trisphosphate 6-kinase activity;GO:0005524//ATP binding;GO:0032957//inositol trisphosphate metabolic process;GO:0052726//inositol-1,3,4-trisphosphate 5-kinase activity;GO:0047325//inositol tetrakisphosphate 1-kinase activity
CL10327.Contig1_All	2.84	3.2	3.24	6.82	6.18	5.94	1553	-1.05116	9.81908e-07		K05359//arogenate/prephenate dehydratase [EC:4.2.1.91 4.2.1.51]+ko01230//Biosynthesis of amino acids+ko01100//Metabolic pathways+ko01110//Biosynthesis of secondary metabolites+ko00400//Phenylalanine, tyrosine and tryptophan biosynthesis;K05359//arogenate/prephenate dehydratase [EC:4.2.1.91 4.2.1.51]+ko01230//Biosynthesis of amino acids+ko01100//Metabolic pathways+ko01110//Biosynthesis of secondar…	XM_022153316.1 PREDICTED: Helianthus annuus arogenate dehydratase/prephenate dehydratase 2, chloroplastic-like (LOC110908382), transcript variant X1, mRNA	arogenate dehydratase 2 [Artemisia annua]	Prephenate dehydratase	[E] KOG2797 Prephenate dehydratase	Arogenate dehydratase/prephenate dehydratase 2, chloroplastic OS=Arabidopsis thaliana OX=3702 GN=ADT2 PE=1 SV=1	GO:0004664//prephenate dehydratase activity;GO:0009094//L-phenylalanine biosynthetic process;GO:0047769//arogenate dehydratase activity;GO:0009570//chloroplast stroma
CL10328.Contig2_All	3.99	3.75	3.98	1.43	1.46	1.12	2571	1.48765	2.70454e-12		K22503//aspartyl-tRNA synthetase [EC:6.1.1.12]+ko00970//Aminoacyl-tRNA biosynthesis;K21919//BTB/POZ domain-containing protein KCTD9;K02575//MFS transporter, NNP family, nitrate/nitrite transporter+ko00910//Nitrogen metabolism;K20290//conserved oligomeric Golgi complex subunit 3;K08835//serine/threonine-protein kinase OSR1/STK39 [EC:2.7.11.1]	XM_010687852.2 PREDICTED: Beta vulgaris subsp. vulgaris putative nuclease HARBI1 (LOC104900436), mRNA	protein ALP1-like isoform X1 [Lactuca sativa] >XP_023749398.1 protein ALP1-like isoform X1 [Lactuca sativa] >XP_023770587.1 protein ALP1-like isoform X1 [Lactuca sativa] >XP_023772088.1 protein ALP1-like isoform X1 [Lactuca sativa]	Plant transposon protein	[Z] KOG3476 Microtubule-associated protein CRIPT		GO:0016788//hydrolase activity, acting on ester bonds
CL10339.Contig2_All	1.23	0.85	1	0.5	0.15	0.13	2074	1.7334	0.0185111				uncharacterized protein LOC111901348 isoform X1 [Lactuca sativa] >PLY99273.1 hypothetical protein LSAT_5X162580 [Lactuca sativa]				GO:0016021//integral component of membrane
CL10345.Contig5_All	4.04	4.14	3.92	5.38	5.21	5.46	3681	-0.447261	0.0118796		K13161//heterogeneous nuclear ribonucleoprotein R;K13126//polyadenylate-binding protein+ko03015//mRNA surveillance pathway+ko03018//RNA degradation+ko03013//RNA transport;K11294//nucleolin;K13161//heterogeneous nuclear ribonucleoprotein R;K13161//heterogeneous nuclear ribonucleoprotein R	XM_022127170.1 PREDICTED: Helianthus annuus nucleolin-like (LOC110878804), transcript variant X2, mRNA	Nucleotide-binding, alpha-beta plait [Artemisia annua]	RNA recognition motif. (a.k.a. RRM, RBD, or RNP domain)	[GO] KOG4157 beta-1,6-N-acetylglucosaminyltransferase, contains WSC domain	Protein Ycf2 OS=Oenothera argillicola OX=3940 GN=ycf2-A PE=3 SV=1	GO:0003723//RNA binding
CL10345.Contig7_All	4.21	6.96	6.69	0.74	0.72	0.85	600	2.7397	2.32611e-09				Nucleotide-binding, alpha-beta plait [Artemisia annua]				GO:0003723//RNA binding
CL1035.Contig2_All	9.56	8.06	7.73	13.67	18.04	14.57	1827	-0.894415	2.44243e-07		K17961//trimethyltridecatetraene/dimethylnonatriene synthase [EC:1.14.14.58 1.14.14.59]+ko00904//Diterpenoid biosynthesis;K17961//trimethyltridecatetraene/dimethylnonatriene synthase [EC:1.14.14.58 1.14.14.59]+ko00904//Diterpenoid biosynthesis;K17961//trimethyltridecatetraene/dimethylnonatriene synthase [EC:1.14.14.58 1.14.14.59]+ko00904//Diterpenoid biosynthesis;K17961//trimethyltridecatetraene/…	XM_022122443.1 PREDICTED: Helianthus annuus cytochrome P450 82C4-like (LOC110873504), mRNA	cytochrome P450 [Artemisia annua]	Cytochrome P450	[Q] KOG0156 Cytochrome P450 CYP2 subfamily	Cytochrome P450 82G1 OS=Arabidopsis thaliana OX=3702 GN=CYP82G1 PE=1 SV=1	GO:0016705//oxidoreductase activity, acting on paired donors, with incorporation or reduction of molecular oxygen;GO:0020037//heme binding;GO:0005506//iron ion binding;GO:0004497//monooxygenase activity
CL1035.Contig3_All	35.07	22.42	27.63	36.33	54.36	37.54	1822	-0.612707	0.0232496		K17961//trimethyltridecatetraene/dimethylnonatriene synthase [EC:1.14.14.58 1.14.14.59]+ko00904//Diterpenoid biosynthesis;K17961//trimethyltridecatetraene/dimethylnonatriene synthase [EC:1.14.14.58 1.14.14.59]+ko00904//Diterpenoid biosynthesis;K17961//trimethyltridecatetraene/dimethylnonatriene synthase [EC:1.14.14.58 1.14.14.59]+ko00904//Diterpenoid biosynthesis;K17961//trimethyltridecatetraene/…	XM_022122465.1 PREDICTED: Helianthus annuus cytochrome P450 82G1-like (LOC110873528), mRNA	cytochrome P450 [Artemisia annua]	Cytochrome P450	[Q] KOG0156 Cytochrome P450 CYP2 subfamily	Cytochrome P450 82G1 OS=Arabidopsis thaliana OX=3702 GN=CYP82G1 PE=1 SV=1	GO:0016705//oxidoreductase activity, acting on paired donors, with incorporation or reduction of molecular oxygen;GO:0020037//heme binding;GO:0005506//iron ion binding;GO:0004497//monooxygenase activity
CL1035.Contig4_All	8.37	8.02	6.62	11.71	13.76	11.46	1763	-0.712978	7.2265e-05		K17961//trimethyltridecatetraene/dimethylnonatriene synthase [EC:1.14.14.58 1.14.14.59]+ko00904//Diterpenoid biosynthesis;K17961//trimethyltridecatetraene/dimethylnonatriene synthase [EC:1.14.14.58 1.14.14.59]+ko00904//Diterpenoid biosynthesis;K17961//trimethyltridecatetraene/dimethylnonatriene synthase [EC:1.14.14.58 1.14.14.59]+ko00904//Diterpenoid biosynthesis;K17961//trimethyltridecatetraene/…	XM_022122440.1 PREDICTED: Helianthus annuus cytochrome P450 82C4-like (LOC110873500), mRNA	cytochrome P450 [Artemisia annua]	Cytochrome P450	[Q] KOG0156 Cytochrome P450 CYP2 subfamily	Cytochrome P450 82G1 OS=Arabidopsis thaliana OX=3702 GN=CYP82G1 PE=1 SV=1	GO:0016705//oxidoreductase activity, acting on paired donors, with incorporation or reduction of molecular oxygen;GO:0020037//heme binding;GO:0005506//iron ion binding;GO:0004497//monooxygenase activity
CL1035.Contig6_All	4.31	3.8	4.65	10.98	16.17	17.13	840	-1.78461	5.62164e-12		K17961//trimethyltridecatetraene/dimethylnonatriene synthase [EC:1.14.14.58 1.14.14.59]+ko00904//Diterpenoid biosynthesis;K17961//trimethyltridecatetraene/dimethylnonatriene synthase [EC:1.14.14.58 1.14.14.59]+ko00904//Diterpenoid biosynthesis;K17961//trimethyltridecatetraene/dimethylnonatriene synthase [EC:1.14.14.58 1.14.14.59]+ko00904//Diterpenoid biosynthesis;K17961//trimethyltridecatetraene/…	XM_022122440.1 PREDICTED: Helianthus annuus cytochrome P450 82C4-like (LOC110873500), mRNA	cytochrome P450 [Artemisia annua]	Cytochrome P450	[Q] KOG0156 Cytochrome P450 CYP2 subfamily	Cytochrome P450 82G1 OS=Arabidopsis thaliana OX=3702 GN=CYP82G1 PE=1 SV=1	GO:0016705//oxidoreductase activity, acting on paired donors, with incorporation or reduction of molecular oxygen;GO:0020037//heme binding;GO:0005506//iron ion binding;GO:0004497//monooxygenase activity
CL10380.Contig2_All	8.61	10.91	10.52	3.59	4.67	4.19	2043	1.21811	2.37467e-11		K07466//replication factor A1+ko03420//Nucleotide excision repair+ko03030//DNA replication+ko03440//Homologous recombination+ko03430//Mismatch repair;K07466//replication factor A1+ko03420//Nucleotide excision repair+ko03030//DNA replication+ko03440//Homologous recombination+ko03430//Mismatch repair;K07466//replication factor A1+ko03420//Nucleotide excision repair+ko03030//DNA replication+ko03440/…		replication protein A 70 kDa DNA-binding subunit B [Artemisia annua]	Replication factor-A C terminal domain	[L] KOG0851 Single-stranded DNA-binding replication protein A (RPA), large (70 kD) subunit and related ssDNA-binding proteins	Replication protein A 70 kDa DNA-binding subunit A OS=Oryza sativa subsp. japonica OX=39947 GN=RPA1A PE=1 SV=1	GO:0003677//DNA binding
CL10417.Contig1_All	4.65	2.75	3.43	0.19	0.1	0.16	1200	4.04326	3.47555e-17		K10260//F-box and WD-40 domain protein 7+ko04120//Ubiquitin mediated proteolysis;K10260//F-box and WD-40 domain protein 7+ko04120//Ubiquitin mediated proteolysis;K10260//F-box and WD-40 domain protein 7+ko04120//Ubiquitin mediated proteolysis;K10260//F-box and WD-40 domain protein 7+ko04120//Ubiquitin mediated proteolysis;K10260//F-box and WD-40 domain protein 7+ko04120//Ubiquitin mediated proteo…		hypothetical protein CTI12_AA221290 [Artemisia annua]		[R] KOG0274 Cdc4 and related F-box and WD-40 proteins	Zinc finger CCCH domain-containing protein 62 OS=Arabidopsis thaliana OX=3702 GN=ZFWD4 PE=2 SV=1	GO:0046872//metal ion binding
CL10432.Contig2_All	23.43	22.31	23.86	26.62	29.43	30.96	1752	-0.359913	0.0250632		K14306//nuclear pore complex protein Nup62+ko03013//RNA transport	XM_011467678.1 PREDICTED: Fragaria vesca subsp. vesca rubisco accumulation factor 1, chloroplastic (LOC101291650), mRNA	hypothetical protein CTI12_AA218740 [Artemisia annua]	Mitochondrial fission regulator	[GO] KOG4157 beta-1,6-N-acetylglucosaminyltransferase, contains WSC domain	Rubisco accumulation factor 1.1, chloroplastic OS=Arabidopsis thaliana OX=3702 GN=RAF1.1 PE=1 SV=1
CL10436.Contig1_All	1.34	0.99	1.45	0.1	0.29	0.07	1086	2.59741	0.000284753					Potential DNA-binding domain
CL1044.Contig1_All	0.2	0.13	0.51	2.15	1.97	1.31	658	-2.20413	0.00618749				proteoglycan 4-like [Lactuca sativa]
CL1044.Contig7_All	0.54	0.62	0.32	3.65	5.74	2.74	1187	-2.89022	2.70154e-11				proteoglycan 4-like [Lactuca sativa]		[WV] KOG1216 von Willebrand factor and related coagulation proteins
CL10450.Contig24_All	12.43	9.77	10.02	7.73	5.16	5.77	1580	0.737453	0.00849613		K10355//actin, other eukaryote;K10355//actin, other eukaryote;K10355//actin, other eukaryote;K10355//actin, other eukaryote;K10355//actin, other eukaryote	XM_022126129.1 PREDICTED: Helianthus annuus actin-7-like (LOC110877901), transcript variant X2, mRNA	actin-like [Helianthus annuus]	Actin	[Z] KOG0676 Actin and related proteins	Actin-97 OS=Solanum tuberosum OX=4113 GN=AC97 PE=3 SV=1	GO:0005524//ATP binding
CL10451.Contig2_All	3.28	2.05	2.66	0.27	0.6	0.85	817	1.97253	0.00158654		K00671//glycylpeptide N-tetradecanoyltransferase [EC:2.3.1.97];K00671//glycylpeptide N-tetradecanoyltransferase [EC:2.3.1.97];K00671//glycylpeptide N-tetradecanoyltransferase [EC:2.3.1.97];K00671//glycylpeptide N-tetradecanoyltransferase [EC:2.3.1.97];K00671//glycylpeptide N-tetradecanoyltransferase [EC:2.3.1.97]	XM_022137803.1 PREDICTED: Helianthus annuus glycylpeptide N-tetradecanoyltransferase 1-like (LOC110890212), transcript variant X2, mRNA	Acyl-CoA N-acyltransferase [Artemisia annua]	Myristoyl-CoA:protein N-myristoyltransferase, C-terminal domain	[I] KOG2779 N-myristoyl transferase	Glycylpeptide N-tetradecanoyltransferase 1 OS=Arabidopsis thaliana OX=3702 GN=NMT1 PE=1 SV=2	GO:0006499//N-terminal protein myristoylation;GO:0004379//glycylpeptide N-tetradecanoyltransferase activity
CL10455.Contig4_All	11.21	15.94	13.74	3.82	1.82	4.18	378	1.89373	1.63323e-05
CL10455.Contig5_All	6.3	6.91	6.53	3.56	4.26	3.67	1001	0.730543	0.015579			KP332556.1 Chrysanthemum x morifolium microsatellite JH-716 sequence
CL10455.Contig8_All	2.16	2.3	2.38	0.51	0	0.37	732	2.39836	0.0015535
CL10461.Contig1_All	4.38	2.6	3.19	7.87	8.19	8.62	628	-1.25515	0.000579254		K10534//nitrate reductase (NAD(P)H) [EC:1.7.1.1 1.7.1.2 1.7.1.3]+ko00910//Nitrogen metabolism;K10534//nitrate reductase (NAD(P)H) [EC:1.7.1.1 1.7.1.2 1.7.1.3]+ko00910//Nitrogen metabolism;K10534//nitrate reductase (NAD(P)H) [EC:1.7.1.1 1.7.1.2 1.7.1.3]+ko00910//Nitrogen metabolism;K10534//nitrate reductase (NAD(P)H) [EC:1.7.1.1 1.7.1.2 1.7.1.3]+ko00910//Nitrogen metabolism;K10534//nitrate reducta…	XM_022177703.1 PREDICTED: Helianthus annuus cytochrome b5-like (LOC110935164), transcript variant X3, mRNA	cytochrome b5, heme-binding site-containing protein [Artemisia annua]	Cytochrome b5-like Heme/Steroid binding domain	[C] KOG0537 Cytochrome b5	Cytochrome b5 isoform E OS=Arabidopsis thaliana OX=3702 GN=CYTB5-E PE=1 SV=2	GO:0046872//metal ion binding;GO:0020037//heme binding;GO:0016021//integral component of membrane
CL10479.Contig23_All	0	0	0	1.26	0.96	2.61	925	-4.39487	1.69988e-08				DNA-binding HORMA family protein [Artemisia annua]				GO:0003677//DNA binding
CL10479.Contig28_All	0	0	0	1.37	1.27	1.64	536	-3.52505	5.55306e-05				DNA-binding HORMA family protein [Artemisia annua]				GO:0003677//DNA binding
CL10479.Contig8_All	0.04	0.23	0.09	1.33	1.34	1.19	1267	-3.06708	2.78631e-06				meiosis-specific protein ASY1 [Helianthus annuus] >OTG17049.1 putative DNA-binding HORMA family protein [Helianthus annuus]				GO:0003677//DNA binding
CL1048.Contig2_All	0	0	0	5.22	4.25	5.74	553	-5.36444	5.79611e-15
CL1048.Contig4_All	0.11	0.2	0	8.13	6.95	5.06	426	-4.59588	3.57278e-13
CL10485.Contig3_All	2.06	1.45	2.11	0.56	0.53	0.68	2207	1.56603	4.78843e-05		K15813//beta-amyrin synthase [EC:5.4.99.39]+ko00909//Sesquiterpenoid and triterpenoid biosynthesis+ko01110//Biosynthesis of secondary metabolites;K15813//beta-amyrin synthase [EC:5.4.99.39]+ko00909//Sesquiterpenoid and triterpenoid biosynthesis+ko01110//Biosynthesis of secondary metabolites;K15813//beta-amyrin synthase [EC:5.4.99.39]+ko00909//Sesquiterpenoid and triterpenoid biosynthesis+ko01110/…	XM_022180339.1 PREDICTED: Helianthus annuus dammarenediol II synthase-like (LOC110937860), mRNA	squalene cyclase [Artemisia annua]		[I] KOG0497 Oxidosqualene-lanosterol cyclase and related proteins	Dammarenediol II synthase OS=Panax ginseng OX=4054 GN=PNA PE=1 SV=1	GO:0016866//intramolecular transferase activity
CL10486.Contig1_All	13.93	13.38	14.03	8.33	8.55	7.8	1087	0.705577	5.52099e-05		K03188//urease accessory protein	XM_022150972.1 PREDICTED: Helianthus annuus F-box protein PP2-A13-like (LOC110905092), mRNA	F-box domain, Phloem protein 2-like protein [Artemisia annua]	Phloem protein 2	[W] LSE0494 A Phloem lectin	F-box protein PP2-A11 OS=Arabidopsis thaliana OX=3702 GN=PP2A11 PE=1 SV=1
CL10486.Contig2_All	7.33	8.17	8.22	4.93	4.98	3.98	1200	0.729733	0.00305693		K03188//urease accessory protein	XM_022150972.1 PREDICTED: Helianthus annuus F-box protein PP2-A13-like (LOC110905092), mRNA	F-box domain, Phloem protein 2-like protein [Artemisia annua]	Phloem protein 2	[W] LSE0494 A Phloem lectin	F-box protein PP2-A11 OS=Arabidopsis thaliana OX=3702 GN=PP2A11 PE=1 SV=1
CL10492.Contig2_All	1.55	1.95	1.92	0.64	0.33	0.22	1424	1.9698	0.000334781		K01193//beta-fructofuranosidase [EC:3.2.1.26]+ko01100//Metabolic pathways+ko00052//Galactose metabolism+ko00500//Starch and sucrose metabolism		hypothetical protein CTI12_AA580810 [Artemisia annua]	Plant protein of unknown function	[S] LSE0031 A Uncharacterized protein	UPF0481 protein At3g47200 OS=Arabidopsis thaliana OX=3702 GN=At3g47200 PE=2 SV=1	GO:0009116//nucleoside metabolic process;GO:0016021//integral component of membrane
CL105.Contig3_All	27.2	18.29	24.04	13.69	9.82	13.59	776	0.851185	0.00333566		K02977//small subunit ribosomal protein S27Ae+ko03010//Ribosome;K02977//small subunit ribosomal protein S27Ae+ko03010//Ribosome;K02977//small subunit ribosomal protein S27Ae+ko03010//Ribosome;K02977//small subunit ribosomal protein S27Ae+ko03010//Ribosome;K02977//small subunit ribosomal protein S27Ae+ko03010//Ribosome	XM_022142310.1 PREDICTED: Helianthus annuus ubiquitin-40S ribosomal protein S27a-like (LOC110895050), mRNA	ubiquitin-40S ribosomal protein S27a isoform X2 [Rosa chinensis]	Ubiquitin family	[J] KOG0004 Ubiquitin/40S ribosomal protein S27a fusion	Polyubiquitin (Fragment) OS=Hordeum vulgare OX=4513 PE=2 SV=1	GO:0005840//ribosome;GO:0006412//translation;GO:0003735//structural constituent of ribosome
CL1050.Contig1_All	39.47	36.7	32.84	52.91	49.89	48.26	1088	-0.502424	0.000233524			XM_022179418.1 PREDICTED: Helianthus annuus VAN3-binding protein-like (LOC110937006), transcript variant X1, mRNA	FORKED 1 [Artemisia annua]	Auxin canalisation	[S] LSE0456 A Uncharacterized protein	VAN3-binding protein OS=Arabidopsis thaliana OX=3702 GN=VAB PE=1 SV=1	GO:0010305//leaf vascular tissue pattern formation;GO:0009734//auxin-activated signaling pathway;GO:0010087//phloem or xylem histogenesis
CL1050.Contig2_All	58.75	56.37	51.4	71.31	72.26	63.04	1780	-0.346607	0.00416264			XM_022179418.1 PREDICTED: Helianthus annuus VAN3-binding protein-like (LOC110937006), transcript variant X1, mRNA	FORKED 1 [Artemisia annua]	Auxin canalisation	[S] LSE0456 A Uncharacterized protein	VAN3-binding protein OS=Arabidopsis thaliana OX=3702 GN=VAB PE=1 SV=1	GO:0010305//leaf vascular tissue pattern formation;GO:0009734//auxin-activated signaling pathway;GO:0010087//phloem or xylem histogenesis
CL1050.Contig5_All	4.55	4.28	3.95	6.95	7.74	7.24	1818	-0.80924	1.37242e-05			XM_020693572.1 PREDICTED: Sesamum indicum uncharacterized LOC105173837 (LOC105173837), transcript variant X2, mRNA	FORKED 1 [Artemisia annua]	Auxin canalisation	[R] KOG1064 RAVE (regulator of V-ATPase assembly) complex subunit RAV1/DMX protein, WD repeat superfamily	VAN3-binding protein OS=Arabidopsis thaliana OX=3702 GN=VAB PE=1 SV=1
CL10501.Contig1_All	3.3	3.87	4.18	0.52	0.96	0.95	722	2.05738	1.86691e-05
CL10507.Contig10_All	0	0	0	0.41	0.22	0.34	1428	-2.93328	0.00287734		K07200//5'-AMP-activated protein kinase, regulatory gamma subunit;K07200//5'-AMP-activated protein kinase, regulatory gamma subunit;K07200//5'-AMP-activated protein kinase, regulatory gamma subunit	XM_017368690.1 PREDICTED: Daucus carota subsp. sativus uncharacterized LOC108200510 (LOC108200510), transcript variant X2, mRNA	protein PTST homolog 2, chloroplastic-like [Cynara cardunculus var. scolymus]	Glycogen recognition site of AMP-activated protein kinase	[G] KOG1616 Protein involved in Snf1 protein kinase complex assembly	Protein PTST homolog 2, chloroplastic OS=Arabidopsis thaliana OX=3702 GN=PTST2 PE=1 SV=1
CL1053.Contig1_All	1.03	0.95	0.84	6.52	6.64	6.53	1222	-2.78452	5.03458e-26		K10752//histone-binding protein RBBP4;K10752//histone-binding protein RBBP4;K10752//histone-binding protein RBBP4;K10752//histone-binding protein RBBP4;K10752//histone-binding protein RBBP4	NM_127510.5 Arabidopsis thaliana Transducin family protein / WD-40 repeat family protein (FVE), mRNA	histone-binding protein RBBP4 [Artemisia annua]	WD domain, G-beta repeat	[B] KOG0264 Nucleosome remodeling factor, subunit CAF1/NURF55/MSI1	WD-40 repeat-containing protein MSI4 OS=Arabidopsis thaliana OX=3702 GN=MSI4 PE=1 SV=3	GO:0005634//nucleus;GO:0016787//hydrolase activity;GO:0016021//integral component of membrane;GO:0005525//GTP binding;GO:0005789//endoplasmic reticulum membrane
CL10544.Contig1_All	0.42	0.56	0.38	0.74	1.18	1.03	3176	-1.12169	0.023314		K09667//protein O-GlcNAc transferase [EC:2.4.1.255]+ko00514//Other types of O-glycan biosynthesis;K09667//protein O-GlcNAc transferase [EC:2.4.1.255]+ko00514//Other types of O-glycan biosynthesis;K09667//protein O-GlcNAc transferase [EC:2.4.1.255]+ko00514//Other types of O-glycan biosynthesis;K09667//protein O-GlcNAc transferase [EC:2.4.1.255]+ko00514//Other types of O-glycan biosynthesis;K09667/…	XM_022114509.1 PREDICTED: Helianthus annuus probable UDP-N-acetylglucosamine--peptide N-acetylglucosaminyltransferase SPINDLY (LOC110865272), mRNA	probable UDP-N-acetylglucosamine--peptide N-acetylglucosaminyltransferase SPINDLY isoform X1 [Cynara cardunculus var. scolymus] >XP_024966468.1 probable UDP-N-acetylglucosamine--peptide N-acetylglucosaminyltransferase SPINDLY isoform X1 [Cynara cardunculus var. scolymus] >XP_024966469.1 probable UDP-N-acetylglucosamine--peptide N-acetylglucosaminyltransferase SPINDLY isoform X1 [Cynara cardunculu…	Tetratricopeptide repeat	[GOT] KOG4626 O-linked N-acetylglucosamine transferase OGT	Probable UDP-N-acetylglucosamine--peptide N-acetylglucosaminyltransferase SPINDLY OS=Petunia hybrida OX=4102 GN=SPY PE=2 SV=1	GO:0016757//transferase activity, transferring glycosyl groups
CL10557.Contig2_All	2.66	2.35	2.71	1.08	0.93	0.89	1971	1.32997	1.56627e-05				ribonuclease H-like domain, Reverse transcriptase, RNA-dependent DNA polymerase [Artemisia annua]	Autophagy protein Apg6			GO:0003964//RNA-directed DNA polymerase activity;GO:0000943//retrotransposon nucleocapsid;GO:0008270//zinc ion binding;GO:0003676//nucleic acid binding
CL10574.Contig1_All	2.26	2.63	2.18	0.51	0.47	0.33	1286	2.23992	1.70729e-07		K00600//glycine hydroxymethyltransferase [EC:2.1.2.1]+ko00670//One carbon pool by folate+ko01230//Biosynthesis of amino acids+ko01100//Metabolic pathways+ko01110//Biosynthesis of secondary metabolites+ko00460//Cyanoamino acid metabolism+ko00260//Glycine, serine and threonine metabolism+ko01200//Carbon metabolism+ko00630//Glyoxylate and dicarboxylate metabolism;K00600//glycine hydroxymethyltransfe…	XM_022184227.1 PREDICTED: Helianthus annuus serine hydroxymethyltransferase 2, mitochondrial (LOC110942447), mRNA	serine hydroxymethyltransferase 2 [Artemisia annua]		[E] KOG2467 Glycine/serine hydroxymethyltransferase	Serine hydroxymethyltransferase 2, mitochondrial OS=Flaveria pringlei OX=4226 PE=2 SV=1	GO:0004372//glycine hydroxymethyltransferase activity;GO:0008168//methyltransferase activity;GO:0035999//tetrahydrofolate interconversion;GO:0019264//glycine biosynthetic process from serine;GO:0030170//pyridoxal phosphate binding
CL10574.Contig2_All	0.52	0.41	0.5	0.07	0	0	1089	2.69455	0.00723339		K00600//glycine hydroxymethyltransferase [EC:2.1.2.1]+ko00670//One carbon pool by folate+ko01230//Biosynthesis of amino acids+ko01100//Metabolic pathways+ko01110//Biosynthesis of secondary metabolites+ko00460//Cyanoamino acid metabolism+ko00260//Glycine, serine and threonine metabolism+ko01200//Carbon metabolism+ko00630//Glyoxylate and dicarboxylate metabolism;K00600//glycine hydroxymethyltransfe…	XM_022184227.1 PREDICTED: Helianthus annuus serine hydroxymethyltransferase 2, mitochondrial (LOC110942447), mRNA	PLC-like phosphodiesterases superfamily protein [Artemisia annua]		[E] KOG2467 Glycine/serine hydroxymethyltransferase	Serine hydroxymethyltransferase 2, mitochondrial OS=Flaveria pringlei OX=4226 PE=2 SV=1	GO:0004372//glycine hydroxymethyltransferase activity;GO:0008081//phosphoric diester hydrolase activity;GO:0008168//methyltransferase activity;GO:0035999//tetrahydrofolate interconversion;GO:0019264//glycine biosynthetic process from serine;GO:0030170//pyridoxal phosphate binding;GO:0006629//lipid metabolic process
CL1058.Contig2_All	3.11	4.44	2.67	0.29	0.14	0.38	721	3.21637	1.90122e-08
CL1058.Contig3_All	2.78	2.28	3.22	0.2	0	0	813	4.09677	4.33668e-10		K15083//DNA repair protein RAD16		hypothetical protein CTI12_AA370930 [Artemisia annua]				GO:0008234//cysteine-type peptidase activity;GO:0006096//glycolytic process;GO:0004618//phosphoglycerate kinase activity
CL1058.Contig4_All	1.76	1.52	0.89	0.23	0.24	0.27	1110	2.21587	0.00077146				hypothetical protein CTI12_AA104860 [Artemisia annua]				GO:0008234//cysteine-type peptidase activity
CL1058.Contig5_All	1.79	2.87	2.52	0.19	0.37	0.18	928	2.90918	2.57332e-07
CL10580.Contig1_All	13.02	9.04	7.6	2.68	4.03	1.96	434	1.64964	0.000385914
CL106.Contig11_All	72.16	68.72	57.38	45.96	54.41	43.8	1129	0.425668	0.0127007		K04733//interleukin-1 receptor-associated kinase 4 [EC:2.7.11.1];K04733//interleukin-1 receptor-associated kinase 4 [EC:2.7.11.1];K04733//interleukin-1 receptor-associated kinase 4 [EC:2.7.11.1];K04733//interleukin-1 receptor-associated kinase 4 [EC:2.7.11.1];K04733//interleukin-1 receptor-associated kinase 4 [EC:2.7.11.1]	XM_022118364.1 PREDICTED: Helianthus annuus G-type lectin S-receptor-like serine/threonine-protein kinase LECRK3 (LOC110869070), mRNA	NAD(P)H dehydrogenase B4 [Artemisia annua]	PAN-like domain	[T] LSE0015 A Receptor-like protein kinase, contains lectin domains	G-type lectin S-receptor-like serine/threonine-protein kinase RLK1 OS=Arabidopsis thaliana OX=3702 GN=RLK1 PE=2 SV=2	GO:0030246//carbohydrate binding;GO:0005524//ATP binding;GO:0005509//calcium ion binding;GO:0004672//protein kinase activity;GO:0016021//integral component of membrane;GO:0016491//oxidoreductase activity
CL106.Contig3_All	36.71	42.96	36.55	27.32	31.55	27.14	1012	0.400498	0.0176814		K04733//interleukin-1 receptor-associated kinase 4 [EC:2.7.11.1];K04733//interleukin-1 receptor-associated kinase 4 [EC:2.7.11.1];K04733//interleukin-1 receptor-associated kinase 4 [EC:2.7.11.1];K04733//interleukin-1 receptor-associated kinase 4 [EC:2.7.11.1];K04733//interleukin-1 receptor-associated kinase 4 [EC:2.7.11.1]	XM_022118364.1 PREDICTED: Helianthus annuus G-type lectin S-receptor-like serine/threonine-protein kinase LECRK3 (LOC110869070), mRNA	bulb-type lectin domain-containing protein [Artemisia annua]	PAN-like domain	[T] LSE0015 A Receptor-like protein kinase, contains lectin domains	G-type lectin S-receptor-like serine/threonine-protein kinase RLK1 OS=Arabidopsis thaliana OX=3702 GN=RLK1 PE=2 SV=2	GO:0030246//carbohydrate binding;GO:0005524//ATP binding;GO:0004672//protein kinase activity;GO:0005509//calcium ion binding;GO:0016021//integral component of membrane;GO:0016491//oxidoreductase activity
CL10616.Contig2_All	3.75	4.2	4.08	5.67	6.46	5.6	3700	-0.597899	9.04585e-05		K17422//large subunit ribosomal protein L41;K00924//kinase [EC:2.7.1.-];K00924//kinase [EC:2.7.1.-]	XM_022138804.1 PREDICTED: Helianthus annuus LRR receptor-like serine/threonine-protein kinase (LOC110891137), mRNA	leucine-rich repeat protein [Artemisia annua]	Leucine rich repeat	[T] LSE0002 A Receptor protein kinase containing LRR repeats	LRR receptor-like serine/threonine-protein kinase OS=Arabidopsis thaliana OX=3702 GN=RGI3 PE=1 SV=1	GO:0004674//protein serine/threonine kinase activity;GO:0005524//ATP binding;GO:0016021//integral component of membrane
CL10620.Contig3_All	0.55	0.19	0.49	2.47	2.07	1.84	826	-2.1371	0.000554995				hypothetical protein CTI12_AA195510 [Artemisia annua]				GO:0016021//integral component of membrane
CL1066.Contig1_All	1.45	2.68	1.51	0.1	0.34	0.12	666	2.74821	0.000509853				Mediator complex, subunit Med23 [Artemisia annua]
CL10663.Contig3_All	32.72	27.58	30.41	48.33	39.37	55.09	1434	-0.690182	0.000392069		K14753//guanine nucleotide-binding protein subunit beta-2-like 1 protein;K14753//guanine nucleotide-binding protein subunit beta-2-like 1 protein;K14753//guanine nucleotide-binding protein subunit beta-2-like 1 protein;K14753//guanine nucleotide-binding protein subunit beta-2-like 1 protein;K14753//guanine nucleotide-binding protein subunit beta-2-like 1 protein	XM_006353754.2 PREDICTED: Solanum tuberosum guanine nucleotide-binding protein subunit beta-like protein (LOC102579003), mRNA	G-protein beta WD-40 repeat-containing protein [Artemisia annua]	WD domain, G-beta repeat	[T] KOG0279 G protein beta subunit-like protein	Guanine nucleotide-binding protein subunit beta-like protein OS=Medicago sativa OX=3879 GN=GB1 PE=2 SV=1
CL10664.Contig1_All	4.83	2	4.14	7.02	18.65	10.33	934	-1.62388	0.000471101		K13248//pyridoxal phosphate phosphatase PHOSPHO2 [EC:3.1.3.74]+ko00750//Vitamin B6 metabolism+ko01100//Metabolic pathways;K13248//pyridoxal phosphate phosphatase PHOSPHO2 [EC:3.1.3.74]+ko00750//Vitamin B6 metabolism+ko01100//Metabolic pathways;K13248//pyridoxal phosphate phosphatase PHOSPHO2 [EC:3.1.3.74]+ko00750//Vitamin B6 metabolism+ko01100//Metabolic pathways;K13248//pyridoxal phosphate phosp…	XM_022128793.1 PREDICTED: Helianthus annuus inorganic pyrophosphatase 2-like (LOC110880210), mRNA	inorganic pyrophosphatase 2-like [Lactuca sativa] >PLY89548.1 hypothetical protein LSAT_4X95601 [Lactuca sativa]	Putative Phosphatase	[R] KOG3120 Predicted haloacid dehalogenase-like hydrolase	Inorganic pyrophosphatase 2 OS=Arabidopsis thaliana OX=3702 GN=At1g17710 PE=2 SV=1	GO:0016791//phosphatase activity
CL10664.Contig3_All	0.66	0.06	0.62	5.67	12.15	6.97	902	-3.83548	1.55429e-14		K13248//pyridoxal phosphate phosphatase PHOSPHO2 [EC:3.1.3.74]+ko00750//Vitamin B6 metabolism+ko01100//Metabolic pathways;K13248//pyridoxal phosphate phosphatase PHOSPHO2 [EC:3.1.3.74]+ko00750//Vitamin B6 metabolism+ko01100//Metabolic pathways;K13248//pyridoxal phosphate phosphatase PHOSPHO2 [EC:3.1.3.74]+ko00750//Vitamin B6 metabolism+ko01100//Metabolic pathways;K13248//pyridoxal phosphate phosp…	XM_022128793.1 PREDICTED: Helianthus annuus inorganic pyrophosphatase 2-like (LOC110880210), mRNA	inorganic pyrophosphatase 2-like [Lactuca sativa] >PLY89548.1 hypothetical protein LSAT_4X95601 [Lactuca sativa]	Putative Phosphatase	[R] KOG3120 Predicted haloacid dehalogenase-like hydrolase	Inorganic pyrophosphatase 2 OS=Arabidopsis thaliana OX=3702 GN=At1g17710 PE=2 SV=1	GO:0016791//phosphatase activity
CL10664.Contig4_All	2.4	0.57	1.95	3.33	7.46	6.82	1047	-1.68994	0.00446918		K13248//pyridoxal phosphate phosphatase PHOSPHO2 [EC:3.1.3.74]+ko00750//Vitamin B6 metabolism+ko01100//Metabolic pathways;K13248//pyridoxal phosphate phosphatase PHOSPHO2 [EC:3.1.3.74]+ko00750//Vitamin B6 metabolism+ko01100//Metabolic pathways;K13248//pyridoxal phosphate phosphatase PHOSPHO2 [EC:3.1.3.74]+ko00750//Vitamin B6 metabolism+ko01100//Metabolic pathways;K13248//pyridoxal phosphate phosp…	XM_022128792.1 PREDICTED: Helianthus annuus inorganic pyrophosphatase 2-like (LOC110880208), mRNA	HAD-superfamily hydrolase, subfamily IB, PSPase-like protein [Artemisia annua]	Putative Phosphatase	[R] KOG3120 Predicted haloacid dehalogenase-like hydrolase	Inorganic pyrophosphatase 2 OS=Arabidopsis thaliana OX=3702 GN=At1g17710 PE=2 SV=1	GO:0016791//phosphatase activity
CL10666.Contig1_All	13.71	12.06	13.7	8.07	8.12	7.27	1315	0.710145	4.44168e-05		K07393//glutathionyl-hydroquinone reductase [EC:1.8.5.7];K07393//glutathionyl-hydroquinone reductase [EC:1.8.5.7];K07393//glutathionyl-hydroquinone reductase [EC:1.8.5.7];K07393//glutathionyl-hydroquinone reductase [EC:1.8.5.7];K07393//glutathionyl-hydroquinone reductase [EC:1.8.5.7]	XM_022156954.1 PREDICTED: Helianthus annuus glutathionyl-hydroquinone reductase YqjG-like (LOC110912269), mRNA	glutathione S-transferase family protein [Artemisia annua]	Glutathione S-transferase, N-terminal domain	[O] KOG2903 Predicted glutathione S-transferase		GO:0004364//glutathione transferase activity
CL10670.Contig5_All	7.63	9.66	8.1	13.68	18.54	13.17	1536	-0.858178	2.01449e-05		K13137//serine-threonine kinase receptor-associated protein+ko03013//RNA transport;K13137//serine-threonine kinase receptor-associated protein+ko03013//RNA transport;K13137//serine-threonine kinase receptor-associated protein+ko03013//RNA transport;K13137//serine-threonine kinase receptor-associated protein+ko03013//RNA transport;K13137//serine-threonine kinase receptor-associated protein+ko03013…	XM_022173283.1 PREDICTED: Helianthus annuus serine-threonine kinase receptor-associated protein-like (LOC110930061), mRNA	transducin/WD40 repeat-like superfamily protein [Artemisia annua]	WD domain, G-beta repeat	[I] KOG0278 Serine/threonine kinase receptor-associated protein	Periodic tryptophan protein 2 OS=Arabidopsis thaliana OX=3702 GN=PWP2 PE=1 SV=1
CL10680.Contig3_All	79.34	58.89	59.96	94.83	99.74	100.9	679	-0.599963	0.000511935				hypothetical protein A4A49_06396 [Nicotiana attenuata]	Protein of unknown function (DUF3822)
CL10706.Contig2_All	6.08	5.04	4.54	2.78	1.86	1.93	512	1.14862	0.0422702				rapid ALkalinization Factor [Artemisia annua]	Neurotoxin B-IV-like protein			GO:0016021//integral component of membrane
CL10712.Contig1_All	2.25	2.75	2.56	3.87	3.45	3.72	3282	-0.580546	0.0141033		K14572//midasin+ko03008//Ribosome biogenesis in eukaryotes;K14572//midasin+ko03008//Ribosome biogenesis in eukaryotes;K14572//midasin+ko03008//Ribosome biogenesis in eukaryotes;K14572//midasin+ko03008//Ribosome biogenesis in eukaryotes;K14572//midasin+ko03008//Ribosome biogenesis in eukaryotes	XM_022128829.1 PREDICTED: Helianthus annuus midasin (LOC110880241), mRNA	hypothetical protein CTI12_AA028730 [Artemisia annua]	von Willebrand factor type A domain	[GO] KOG4157 beta-1,6-N-acetylglucosaminyltransferase, contains WSC domain	Protein Ycf2 OS=Oenothera parviflora OX=482429 GN=ycf2-A PE=3 SV=1	GO:0005634//nucleus;GO:0005524//ATP binding;GO:0000027//ribosomal large subunit assembly;GO:0016887//ATPase activity
CL10715.Contig1_All	1.83	1.37	2.59	0.31	0.16	0	779	3.02284	4.52926e-05
CL10715.Contig9_All	2.81	2.48	2.96	6.47	7.87	4.16	667	-1.1341	0.0126748
CL10719.Contig1_All	2.19	3.24	3.65	5.37	5.21	4.73	1228	-0.77276	0.0483911			XM_022170948.1 PREDICTED: Helianthus annuus uncharacterized LOC110927284 (LOC110927284), transcript variant X1, mRNA	UBA-like protein [Artemisia annua]	CUE domain
CL10719.Contig4_All	1.21	0.94	0.59	3.21	2.96	3.54	1195	-1.76778	1.91341e-05				UBA-like protein [Artemisia annua]	CUE domain
CL10723.Contig1_All	7.12	8.87	7.12	10.75	10.33	10.81	1381	-0.495069	0.0464982		K20115//[pyruvate, phosphate dikinase]-phosphate phosphotransferase / [pyruvate, phosphate dikinase] kinase [EC:2.7.4.27 2.7.11.32];K20115//[pyruvate, phosphate dikinase]-phosphate phosphotransferase / [pyruvate, phosphate dikinase] kinase [EC:2.7.4.27 2.7.11.32];K20115//[pyruvate, phosphate dikinase]-phosphate phosphotransferase / [pyruvate, phosphate dikinase] kinase [EC:2.7.4.27 2.7.11.32];K20…	XM_022181246.1 PREDICTED: Helianthus annuus probable pyruvate, phosphate dikinase regulatory protein, chloroplastic (LOC110939674), mRNA	pyruvate, phosphate dikinase regulatory protein, chloroplastic [Artemisia annua]	Kinase/pyrophosphorylase		Probable pyruvate, phosphate dikinase regulatory protein, chloroplastic OS=Oryza sativa subsp. indica OX=39946 GN=PDRP1 PE=3 SV=1	GO:0005524//ATP binding;GO:0016301//kinase activity;GO:0016772//transferase activity, transferring phosphorus-containing groups
CL10723.Contig2_All	8.82	7.78	7.34	13.28	10.84	11.6	1401	-0.608278	0.00624906		K20115//[pyruvate, phosphate dikinase]-phosphate phosphotransferase / [pyruvate, phosphate dikinase] kinase [EC:2.7.4.27 2.7.11.32];K20115//[pyruvate, phosphate dikinase]-phosphate phosphotransferase / [pyruvate, phosphate dikinase] kinase [EC:2.7.4.27 2.7.11.32];K20115//[pyruvate, phosphate dikinase]-phosphate phosphotransferase / [pyruvate, phosphate dikinase] kinase [EC:2.7.4.27 2.7.11.32];K20…	XM_022181246.1 PREDICTED: Helianthus annuus probable pyruvate, phosphate dikinase regulatory protein, chloroplastic (LOC110939674), mRNA	pyruvate, phosphate dikinase regulatory protein, chloroplastic [Artemisia annua]	Kinase/pyrophosphorylase		Probable pyruvate, phosphate dikinase regulatory protein, chloroplastic OS=Oryza sativa subsp. indica OX=39946 GN=PDRP1 PE=3 SV=1	GO:0005524//ATP binding;GO:0016301//kinase activity;GO:0016772//transferase activity, transferring phosphorus-containing groups
CL10740.Contig1_All	0.14	0	0.07	1.13	0.95	1.14	1025	-3.20921	3.07075e-05			XM_022114427.1 PREDICTED: Helianthus annuus uncharacterized LOC110865203 (LOC110865203), mRNA	alpha/Beta hydrolase fold protein [Artemisia annua]	Protein of unknown function (DUF1350)			GO:0016787//hydrolase activity
CL10740.Contig2_All	1.23	1.09	1.21	2.17	2.95	2.17	1508	-1.045	0.00966216			XM_022165781.1 PREDICTED: Helianthus annuus uncharacterized LOC110921456 (LOC110921456), transcript variant X3, mRNA	alpha/Beta hydrolase fold protein [Artemisia annua]	Protein of unknown function (DUF1350)			GO:0016787//hydrolase activity
CL10746.Contig1_All	1.4	1.99	1.46	0.17	0.62	0.39	728	1.71941	0.0420062		K04733//interleukin-1 receptor-associated kinase 4 [EC:2.7.11.1];K04733//interleukin-1 receptor-associated kinase 4 [EC:2.7.11.1];K04733//interleukin-1 receptor-associated kinase 4 [EC:2.7.11.1];K04733//interleukin-1 receptor-associated kinase 4 [EC:2.7.11.1];K04733//interleukin-1 receptor-associated kinase 4 [EC:2.7.11.1]	XM_022173032.1 PREDICTED: Helianthus annuus probable L-type lectin-domain containing receptor kinase V.3 (LOC110929843), transcript variant X1, mRNA	protein kinase-like domain-containing protein [Artemisia annua]	Phloem protein 2			GO:0005524//ATP binding;GO:0004672//protein kinase activity
CL10751.Contig1_All	1.78	2.55	1.29	0.06	0.07	0.07	700	3.50714	2.98083e-06
CL1076.Contig3_All	2.4	2.9	3.11	0	0.05	0.19	1565	4.37109	3.96924e-17		K05933//aminocyclopropanecarboxylate oxidase [EC:1.14.17.4]+ko01100//Metabolic pathways+ko01110//Biosynthesis of secondary metabolites+ko00270//Cysteine and methionine metabolism;K05933//aminocyclopropanecarboxylate oxidase [EC:1.14.17.4]+ko01100//Metabolic pathways+ko01110//Biosynthesis of secondary metabolites+ko00270//Cysteine and methionine metabolism;K05933//aminocyclopropanecarboxylate oxid…	XM_022133737.1 PREDICTED: Helianthus annuus 1-aminocyclopropane-1-carboxylate oxidase 3-like (LOC110885989), mRNA	ACC oxidase 1 [Artemisia annua]		[QR] KOG0143 Iron/ascorbate family oxidoreductases	1-aminocyclopropane-1-carboxylate oxidase 4 OS=Solanum lycopersicum OX=4081 GN=ACO4 PE=2 SV=1	GO:0046872//metal ion binding;GO:0051213//dioxygenase activity;GO:0016491//oxidoreductase activity
CL10760.Contig4_All	0.06	0	0	0.26	0.32	0.56	1588	-2.6666	0.00680713		K04733//interleukin-1 receptor-associated kinase 4 [EC:2.7.11.1];K04733//interleukin-1 receptor-associated kinase 4 [EC:2.7.11.1];K04733//interleukin-1 receptor-associated kinase 4 [EC:2.7.11.1];K04733//interleukin-1 receptor-associated kinase 4 [EC:2.7.11.1];K04733//interleukin-1 receptor-associated kinase 4 [EC:2.7.11.1]	XM_022128251.1 PREDICTED: Helianthus annuus LRR receptor-like serine/threonine-protein kinase FEI 2 (LOC110879729), mRNA	leucine-rich repeat protein kinase family protein [Artemisia annua]	Protein kinase domain	[T] LSE0002 A Receptor protein kinase containing LRR repeats	LRR receptor-like serine/threonine-protein kinase FEI 2 OS=Arabidopsis thaliana OX=3702 GN=FEI2 PE=1 SV=1	GO:0004674//protein serine/threonine kinase activity;GO:0005524//ATP binding;GO:0016021//integral component of membrane
CL10766.Contig1_All	1.54	1.77	1.71	0.76	0.55	0.56	1722	1.34578	0.00247825
CL10769.Contig1_All	8.21	6.44	7.19	4.31	4.08	3.94	698	0.777092	0.0436519			XM_021861843.1 PREDICTED: Chenopodium quinoa LIM domain-containing protein PLIM2c-like (LOC110685337), mRNA	uncharacterized protein LOC111889850 [Lactuca sativa]
CL10769.Contig3_All	19.49	16.33	19.89	10.25	8.13	10.73	1654	0.883243	5.60913e-06				hypothetical protein LSAT_6X56381 [Lactuca sativa]	RPEL repeat
CL10771.Contig2_All	23.37	31.92	23.1	17.23	14.95	14.67	1256	0.697715	0.000748002	BES1	K14503//brassinosteroid resistant 1/2+ko04075//Plant hormone signal transduction;K14503//brassinosteroid resistant 1/2+ko04075//Plant hormone signal transduction;K14503//brassinosteroid resistant 1/2+ko04075//Plant hormone signal transduction;K14503//brassinosteroid resistant 1/2+ko04075//Plant hormone signal transduction;K14503//brassinosteroid resistant 1/2+ko04075//Plant hormone signal transdu…	XM_022153963.1 PREDICTED: Helianthus annuus BES1/BZR1 homolog protein 2-like (LOC110908961), mRNA	BES1/BZR1-like protein [Artemisia annua]	BES1/BZR1 plant transcription factor, N-terminal	[GR] LSE0468 A Predicted glycosylhydrolase	BES1/BZR1 homolog protein 2 OS=Arabidopsis thaliana OX=3702 GN=BEH2 PE=1 SV=1	GO:0006351//transcription, DNA-templated;GO:0009742//brassinosteroid mediated signaling pathway;GO:0003700//DNA-binding transcription factor activity
CL10779.Contig1_All	6.28	3.5	4.26	2.26	1.97	2.6	1374	0.968031	0.0239429		K01513//ectonucleotide pyrophosphatase/phosphodiesterase family member 1/3 [EC:3.1.4.1 3.6.1.9]+ko00740//Riboflavin metabolism+ko00230//Purine metabolism+ko00770//Pantothenate and CoA biosynthesis+ko01100//Metabolic pathways+ko00760//Nicotinate and nicotinamide metabolism+ko00500//Starch and sucrose metabolism+ko00240//Pyrimidine metabolism	XM_022170829.1 PREDICTED: Helianthus annuus uncharacterized LOC110927199 (LOC110927199), transcript variant X3, mRNA	uncharacterized protein LOC112521586 [Cynara cardunculus var. scolymus] >XP_024986298.1 uncharacterized protein LOC112521586 [Cynara cardunculus var. scolymus]	Plant protein 1589 of unknown function (A_thal_3526)	[S] LSE0483 A Uncharacterized protein
CL10779.Contig3_All	0.16	0.2	0.34	1.48	1.71	1.07	1360	-2.38634	3.14986e-05		K01513//ectonucleotide pyrophosphatase/phosphodiesterase family member 1/3 [EC:3.1.4.1 3.6.1.9]+ko00740//Riboflavin metabolism+ko00230//Purine metabolism+ko00770//Pantothenate and CoA biosynthesis+ko01100//Metabolic pathways+ko00760//Nicotinate and nicotinamide metabolism+ko00500//Starch and sucrose metabolism+ko00240//Pyrimidine metabolism	XM_022170829.1 PREDICTED: Helianthus annuus uncharacterized LOC110927199 (LOC110927199), transcript variant X3, mRNA	uncharacterized protein LOC112521586 [Cynara cardunculus var. scolymus] >XP_024986298.1 uncharacterized protein LOC112521586 [Cynara cardunculus var. scolymus]	Plant protein 1589 of unknown function (A_thal_3526)	[S] LSE0483 A Uncharacterized protein
CL10782.Contig2_All	3.09	4.12	3.81	1.24	0.87	1.51	1292	1.48481	0.000105864		K11294//nucleolin;K11294//nucleolin;K11294//nucleolin;K11294//nucleolin;K11294//nucleolin		hypothetical protein CTI12_AA169900 [Artemisia annua]	RNA recognition motif. (a.k.a. RRM, RBD, or RNP domain)	[K] KOG4210 Nuclear localization sequence binding protein	Nucleolin 2 OS=Arabidopsis thaliana OX=3702 GN=NUCL2 PE=1 SV=1	GO:0003723//RNA binding
CL10786.Contig2_All	9	8.41	9.88	12.25	11.41	12.35	1872	-0.437209	0.0288605	GRAS	K14494//DELLA protein+ko04075//Plant hormone signal transduction;K14494//DELLA protein+ko04075//Plant hormone signal transduction;K14494//DELLA protein+ko04075//Plant hormone signal transduction;K14494//DELLA protein+ko04075//Plant hormone signal transduction	KT253035.1 Chrysanthemum x morifolium GRAS protein (GRAS12) mRNA, partial cds	GRAS protein, partial [Chrysanthemum x morifolium]	GRAS domain family	[TK] LSE0487 A Gibberellin response modulator/Predicted transcription factor	Scarecrow-like protein 15 OS=Arabidopsis thaliana OX=3702 GN=SCL15 PE=1 SV=3
CL10795.Contig1_All	21.9	25.01	22.46	34.3	36.92	28.48	813	-0.546671	0.00172594		K03671//thioredoxin 1;K03671//thioredoxin 1;K03671//thioredoxin 1	XM_022117385.1 PREDICTED: Helianthus annuus thioredoxin-like 3-1, chloroplastic (LOC110868257), mRNA	WCRKC thioredoxin 1 [Artemisia annua]	Thioredoxin	[O] KOG0907 Thioredoxin	Thioredoxin-like 3-1, chloroplastic OS=Oryza sativa subsp. japonica OX=39947 GN=Os02g0774100 PE=3 SV=2	GO:0006662//glycerol ether metabolic process;GO:0015035//protein disulfide oxidoreductase activity;GO:0005623//cell;GO:0045454//cell redox homeostasis
CL10804.Contig1_All	2.65	3.69	2.65	0.54	0.25	0.47	698	2.48698	1.19297e-05				RNA-directed DNA polymerase, eukaryota, Reverse transcriptase zinc-binding domain protein [Artemisia annua]				GO:0003964//RNA-directed DNA polymerase activity
CL10811.Contig2_All	10.47	11.4	12.06	7.5	8.22	6.5	2377	0.569678	0.000359103		K01184//polygalacturonase [EC:3.2.1.15]+ko00040//Pentose and glucuronate interconversions+ko01100//Metabolic pathways;K15503//serine/threonine-protein phosphatase 6 regulatory ankyrin repeat subunit B;K15503//serine/threonine-protein phosphatase 6 regulatory ankyrin repeat subunit B;K15503//serine/threonine-protein phosphatase 6 regulatory ankyrin repeat subunit B;K15503//serine/threonine-protein…	XM_022145023.1 PREDICTED: Helianthus annuus ankyrin repeat-containing protein At5g02620-like (LOC110898260), mRNA	Ankyrin repeat-containing protein [Artemisia annua]	Ankyrin repeats (3 copies)	[R] KOG0504 FOG: Ankyrin repeat	Ankyrin repeat-containing protein At5g02620 OS=Arabidopsis thaliana OX=3702 GN=At5g02620 PE=1 SV=1	GO:0016021//integral component of membrane
CL10828.Contig1_All	1.1	2.35	1.14	9.33	13.98	9.2	796	-2.73027	1.70642e-14		K13098//RNA-binding protein FUS;K13098//RNA-binding protein FUS;K13098//RNA-binding protein FUS;K02184//formin 2;K13098//RNA-binding protein FUS		heterogeneous nuclear ribonucleoprotein A3 homolog 2-like [Helianthus annuus] >OTG29761.1 putative glycine-rich protein [Helianthus annuus]			Formin-like protein 3 OS=Oryza sativa subsp. japonica OX=39947 GN=FH3 PE=2 SV=2
CL10838.Contig1_All	1.12	0.83	1.61	0.29	0.22	0	764	2.07892	0.0356935		K13412//calcium-dependent protein kinase [EC:2.7.11.1]+ko04626//Plant-pathogen interaction;K13412//calcium-dependent protein kinase [EC:2.7.11.1]+ko04626//Plant-pathogen interaction;K13412//calcium-dependent protein kinase [EC:2.7.11.1]+ko04626//Plant-pathogen interaction;K13412//calcium-dependent protein kinase [EC:2.7.11.1]+ko04626//Plant-pathogen interaction;K13412//calcium-dependent protein k…		calmodulin-domain protein kinase 7 [Artemisia annua]		[T] KOG0032 Ca2+/calmodulin-dependent protein kinase, EF-Hand protein superfamily	Calcium-dependent protein kinase 7 OS=Arabidopsis thaliana OX=3702 GN=CPK7 PE=2 SV=1	GO:0005524//ATP binding;GO:0004672//protein kinase activity;GO:0005509//calcium ion binding
CL10845.Contig1_All	2.94	1.87	2.02	0.28	0.25	0.26	1754	2.87274	4.93906e-12		K17604//zinc finger SWIM domain-containing protein 3;K17604//zinc finger SWIM domain-containing protein 3;K17604//zinc finger SWIM domain-containing protein 3;K17604//zinc finger SWIM domain-containing protein 3;K17604//zinc finger SWIM domain-containing protein 3	XM_022159152.1 PREDICTED: Helianthus annuus protein FAR1-RELATED SEQUENCE 5-like (LOC110914355), mRNA	protein FAR1-RELATED SEQUENCE 5-like [Lactuca sativa]	MULE transposase domain	[T] LSE0022 A FAR1 nuclear protein involved in phytochrome A signaling	Protein FAR1-RELATED SEQUENCE 5 OS=Arabidopsis thaliana OX=3702 GN=FRS5 PE=1 SV=1
CL10850.Contig1_All	6.41	5.48	3.74	2.08	1.9	2.26	1026	1.24625	0.00119112
CL10850.Contig2_All	3.74	3.8	4.3	1.29	1.62	1.22	1916	1.45709	6.54302e-09				Nnf1 [Artemisia annua]				GO:0003964//RNA-directed DNA polymerase activity;GO:0016021//integral component of membrane
CL10854.Contig33_All	1.69	1.68	1.45	0.68	0.87	0.76	2683	1.00198	0.00504745		K07024//sucrose-6-phosphatase [EC:3.1.3.24]+ko00500//Starch and sucrose metabolism;K07024//sucrose-6-phosphatase [EC:3.1.3.24]+ko00500//Starch and sucrose metabolism;K07024//sucrose-6-phosphatase [EC:3.1.3.24]+ko00500//Starch and sucrose metabolism;K07024//sucrose-6-phosphatase [EC:3.1.3.24]+ko00500//Starch and sucrose metabolism;K07024//sucrose-6-phosphatase [EC:3.1.3.24]+ko00500//Starch and suc…	XM_022171646.1 PREDICTED: Helianthus annuus U1 small nuclear ribonucleoprotein 70 kDa (LOC110928617), transcript variant X1, mRNA	sucrose-phosphatase 1 [Artemisia annua]		[T] KOG0698 Serine/threonine protein phosphatase	Sucrose-phosphatase 2 OS=Oryza sativa subsp. japonica OX=39947 GN=SPP2 PE=1 SV=1	GO:0000287//magnesium ion binding;GO:0005986//sucrose biosynthetic process;GO:0050307//sucrose-phosphate phosphatase activity;GO:0005524//ATP binding;GO:0016021//integral component of membrane;GO:0016887//ATPase activity
CL10858.Contig3_All	0.26	0.34	0.46	1.47	1.29	2.07	1170	-2.03614	0.000584801
CL10860.Contig2_All	28.86	25.08	30.96	42.07	37.62	47.55	1586	-0.620095	0.000447045		K01739//cystathionine gamma-synthase [EC:2.5.1.48]+ko00920//Sulfur metabolism+ko01230//Biosynthesis of amino acids+ko00450//Selenocompound metabolism+ko01100//Metabolic pathways+ko01110//Biosynthesis of secondary metabolites+ko00270//Cysteine and methionine metabolism;K01739//cystathionine gamma-synthase [EC:2.5.1.48]+ko00920//Sulfur metabolism+ko01230//Biosynthesis of amino acids+ko00450//Seleno…	XM_022127395.1 PREDICTED: Helianthus annuus cystathionine gamma-synthase 1, chloroplastic-like (LOC110878986), mRNA	pyridoxal phosphate (PLP)-dependent transferases superfamily protein [Artemisia annua]	Cys/Met metabolism PLP-dependent enzyme	[E] KOG0053 Cystathionine beta-lyases/cystathionine gamma-synthases	Cystathionine gamma-synthase 1, chloroplastic OS=Arabidopsis thaliana OX=3702 GN=CGS1 PE=1 SV=3	GO:0016740//transferase activity;GO:0003824//catalytic activity;GO:0030170//pyridoxal phosphate binding
CL10871.Contig2_All	3.7	3.85	3.8	5.42	5.76	4.47	3439	-0.497159	0.0109298		K09566//peptidyl-prolyl isomerase G (cyclophilin G) [EC:5.2.1.8]	XM_022157074.1 PREDICTED: Helianthus annuus uncharacterized LOC110912372 (LOC110912372), transcript variant X3, mRNA	calmodulin-binding protein [Artemisia annua]	Plant calmodulin-binding domain	[GO] KOG4157 beta-1,6-N-acetylglucosaminyltransferase, contains WSC domain		GO:0005516//calmodulin binding
CL10872.Contig17_All	4	5.04	3.03	6.44	5.73	5.96	3488	-0.618605	0.0316775		K04733//interleukin-1 receptor-associated kinase 4 [EC:2.7.11.1];K04733//interleukin-1 receptor-associated kinase 4 [EC:2.7.11.1];K04733//interleukin-1 receptor-associated kinase 4 [EC:2.7.11.1];K04733//interleukin-1 receptor-associated kinase 4 [EC:2.7.11.1];K04733//interleukin-1 receptor-associated kinase 4 [EC:2.7.11.1]	XM_022161185.1 PREDICTED: Helianthus annuus probable LRR receptor-like serine/threonine-protein kinase At1g07650 (LOC110916458), transcript variant X1, mRNA	probable LRR receptor-like serine/threonine-protein kinase At1g07650 isoform X2 [Lactuca sativa] >PLY76218.1 hypothetical protein LSAT_4X37761 [Lactuca sativa]	Protein tyrosine kinase	[T] LSE0002 A Receptor protein kinase containing LRR repeats	Probable LRR receptor-like serine/threonine-protein kinase At1g07650 OS=Arabidopsis thaliana OX=3702 GN=At1g07650 PE=1 SV=1	GO:0005524//ATP binding;GO:0004672//protein kinase activity;GO:0016021//integral component of membrane
CL10872.Contig23_All	3.04	3.85	3.47	2.32	2.61	1.89	5657	0.55788	0.0143578		K04733//interleukin-1 receptor-associated kinase 4 [EC:2.7.11.1];K04733//interleukin-1 receptor-associated kinase 4 [EC:2.7.11.1];K04733//interleukin-1 receptor-associated kinase 4 [EC:2.7.11.1];K04733//interleukin-1 receptor-associated kinase 4 [EC:2.7.11.1];K04733//interleukin-1 receptor-associated kinase 4 [EC:2.7.11.1]	XM_022159658.1 PREDICTED: Helianthus annuus probable LRR receptor-like serine/threonine-protein kinase At1g07650 (LOC110915035), mRNA	serine-threonine/tyrosine-protein kinase catalytic domain-containing protein [Artemisia annua]	Protein tyrosine kinase	[T] LSE0002 A Receptor protein kinase containing LRR repeats	Probable leucine-rich repeat receptor-like serine/threonine-protein kinase At3g14840 OS=Arabidopsis thaliana OX=3702 GN=LRR-RLK PE=1 SV=1	GO:0005524//ATP binding;GO:0004672//protein kinase activity;GO:0016021//integral component of membrane
CL10877.Contig1_All	2.96	3.78	3.05	5.07	5.44	6.12	1684	-0.791309	0.00343777		K19043//E3 ubiquitin-protein ligase RHF [EC:2.3.2.27];K19043//E3 ubiquitin-protein ligase RHF [EC:2.3.2.27];K19043//E3 ubiquitin-protein ligase RHF [EC:2.3.2.27];K19043//E3 ubiquitin-protein ligase RHF [EC:2.3.2.27];K19043//E3 ubiquitin-protein ligase RHF [EC:2.3.2.27]	XM_022168979.1 PREDICTED: Helianthus annuus E3 ubiquitin-protein ligase RHF2A-like (LOC110924998), transcript variant X2, mRNA	RING-H2 group F2A [Artemisia annua]	Ring finger domain	[O] KOG0800 FOG: Predicted E3 ubiquitin ligase	E3 ubiquitin-protein ligase RHF2A OS=Arabidopsis thaliana OX=3702 GN=RHF2A PE=2 SV=1
CL10879.Contig2_All	5.1	4.71	4.76	7.69	7.95	7.86	818	-0.711007	0.0195936			XM_022138801.1 PREDICTED: Helianthus annuus heme-binding protein 2-like (LOC110891134), mRNA	SOUL heme-binding protein, Regulatory factor, effector binding domain protein [Artemisia annua]	SOUL heme-binding protein	[R] TWOG0242 Heme-binding protein
CL1088.Contig2_All	0	0	0	0.21	0.6	0.28	1058	-2.50417	0.0225789				Acyl-CoA N-acyltransferase [Artemisia annua]		[R] LSE0132 A PHD Zn-finger protein	Increased DNA methylation 1 OS=Arabidopsis thaliana OX=3702 GN=IDM1 PE=1 SV=1	GO:0006486//protein glycosylation;GO:0016757//transferase activity, transferring glycosyl groups;GO:0016746//transferase activity, transferring acyl groups;GO:0016021//integral component of membrane
CL1088.Contig5_All	0	0	0	0.51	0.48	0.57	1928	-4.10912	2.73671e-07		K13171//serine/arginine repetitive matrix protein 1+ko03015//mRNA surveillance pathway+ko03013//RNA transport;K13171//serine/arginine repetitive matrix protein 1+ko03015//mRNA surveillance pathway+ko03013//RNA transport;K13171//serine/arginine repetitive matrix protein 1+ko03015//mRNA surveillance pathway+ko03013//RNA transport;K13171//serine/arginine repetitive matrix protein 1+ko03015//mRNA sur…		Acyl-CoA N-acyltransferase [Artemisia annua]		[R] LSE0132 A PHD Zn-finger protein	Increased DNA methylation 1 OS=Arabidopsis thaliana OX=3702 GN=IDM1 PE=1 SV=1	GO:0006486//protein glycosylation;GO:0016757//transferase activity, transferring glycosyl groups;GO:0016746//transferase activity, transferring acyl groups;GO:0016021//integral component of membrane
CL1090.Contig1_All	0.37	0.82	1.01	0	0	0.09	1153	3.02052	0.00069845
CL1090.Contig2_All	3.9	3.63	3.93	0.57	0.11	0.2	1523	3.34365	1.52289e-13		K17275//plastin-1;K17275//plastin-1;K17275//plastin-1;K17275//plastin-1		dystrophin [Artemisia annua]	Domain of unknown function (DUF4635)	[Z] KOG0046 Ca2+-binding actin-bundling protein (fimbrin/plastin), EF-Hand protein superfamily	Fimbrin-5 OS=Arabidopsis thaliana OX=3702 GN=FIM5 PE=1 SV=1	GO:0051015//actin filament binding;GO:0051017//actin filament bundle assembly
CL10902.Contig2_All	25.91	25.25	31.25	20.46	14.69	17.58	700	0.603608	0.0267658			XM_022183458.1 PREDICTED: Helianthus annuus uncharacterized LOC110941792 (LOC110941792), mRNA	hypothetical protein CTI12_AA415950 [Artemisia annua]
CL10908.Contig1_All	0.46	0.59	0.39	1.52	1.02	1.47	1236	-1.41737	0.0330242		K18643//katanin p80 WD40 repeat-containing subunit B1;K18643//katanin p80 WD40 repeat-containing subunit B1;K18643//katanin p80 WD40 repeat-containing subunit B1;K18643//katanin p80 WD40 repeat-containing subunit B1;K18643//katanin p80 WD40 repeat-containing subunit B1		guanine nucleotide-binding protein, beta subunit [Artemisia annua]	con80 domain of Katanin	[D] KOG0267 Microtubule severing protein katanin p80 subunit B (contains WD40 repeats)	Katanin p80 WD40 repeat-containing subunit B1 homolog OS=Arabidopsis thaliana OX=3702 GN=At5g23430 PE=2 SV=3	GO:0008352//katanin complex;GO:0005874//microtubule;GO:0051013//microtubule severing;GO:0008017//microtubule binding
CL10908.Contig7_All	2.33	1.96	2.05	0.57	0.97	0.33	2548	1.65375	6.98458e-05		K18643//katanin p80 WD40 repeat-containing subunit B1;K18643//katanin p80 WD40 repeat-containing subunit B1;K18643//katanin p80 WD40 repeat-containing subunit B1;K18643//katanin p80 WD40 repeat-containing subunit B1;K18643//katanin p80 WD40 repeat-containing subunit B1	XM_022160361.1 PREDICTED: Helianthus annuus uncharacterized LOC110915629 (LOC110915629), mRNA	T-complex protein 11 [Artemisia annua]	con80 domain of Katanin	[T] KOG1981 SOK1 kinase belonging to the STE20/SPS1/GC kinase family	Katanin p80 WD40 repeat-containing subunit B1 homolog OS=Arabidopsis thaliana OX=3702 GN=At5g23430 PE=2 SV=3	GO:0016021//integral component of membrane
CL1092.Contig2_All	10.99	10.85	11.39	18.42	16.44	15.06	1290	-0.618031	0.000227759	bHLH	K16189//phytochrome-interacting factor 4+ko04075//Plant hormone signal transduction;K12126//phytochrome-interacting factor 3+ko04712//Circadian rhythm - plant+ko04075//Plant hormone signal transduction;K16189//phytochrome-interacting factor 4+ko04075//Plant hormone signal transduction;K16189//phytochrome-interacting factor 4+ko04075//Plant hormone signal transduction	XM_022128222.1 PREDICTED: Helianthus annuus transcription factor PIF7-like (LOC110879708), transcript variant X2, mRNA	phytochrome-interacting factor7 [Artemisia annua]	Helix-loop-helix DNA-binding domain	[KT] LSE0107 A bHLH transcription factor	Transcription factor PIF4 OS=Arabidopsis thaliana OX=3702 GN=PIF4 PE=1 SV=1	GO:0006355//regulation of transcription, DNA-templated;GO:0046983//protein dimerization activity
CL10926.Contig2_All	3.53	4.73	3.04	0.79	0.89	0.38	855	2.27559	1.67397e-06
CL10926.Contig3_All	5.64	3.95	4.69	0.58	0.63	1.31	1438	2.32911	1.82618e-09
CL1093.Contig2_All	1.57	1.1	1.01	0.43	0.2	0.24	960	1.82026	0.0238314
CL1093.Contig3_All	2.65	2.91	2.03	0.86	0.79	0.44	1107	1.72884	0.000410722
CL1093.Contig5_All	0.41	0.21	0.32	1.15	1.22	1.33	1235	-1.79016	0.00475259		K12391//AP-1 complex subunit gamma-1;K12391//AP-1 complex subunit gamma-1;K12391//AP-1 complex subunit gamma-1;K12391//AP-1 complex subunit gamma-1;K12391//AP-1 complex subunit gamma-1		gamma-adaptin 1 [Artemisia annua]	Adaptin C-terminal domain	[U] KOG1062 Vesicle coat complex AP-1, gamma subunit	AP-1 complex subunit gamma-1 OS=Arabidopsis thaliana OX=3702 GN=GAMMA-ADR PE=1 SV=1	GO:0006886//intracellular protein transport;GO:0030117//membrane coat;GO:0016021//integral component of membrane;GO:0030121//AP-1 adaptor complex;GO:0016192//vesicle-mediated transport;GO:0015079//potassium ion transmembrane transporter activity
CL10931.Contig1_All	0.06	0	0	0.76	1.07	0.33	727	-2.55363	0.0157412		K01205//alpha-N-acetylglucosaminidase [EC:3.2.1.50]+ko00531//Glycosaminoglycan degradation+ko01100//Metabolic pathways;K01205//alpha-N-acetylglucosaminidase [EC:3.2.1.50]+ko00531//Glycosaminoglycan degradation+ko01100//Metabolic pathways;K01205//alpha-N-acetylglucosaminidase [EC:3.2.1.50]+ko00531//Glycosaminoglycan degradation+ko01100//Metabolic pathways;K01205//alpha-N-acetylglucosaminidase [EC:…		homeodomain-like, Helicase/SANT-associated domain, Myb-like domain protein [Artemisia annua]		[U] KOG2233 Alpha-N-acetylglucosaminidase	Alpha-N-acetylglucosaminidase OS=Arabidopsis thaliana OX=3702 GN=NAGLU PE=2 SV=1	GO:0003677//DNA binding;GO:0051781//positive regulation of cell division;GO:0004386//helicase activity;GO:0009793//embryo development ending in seed dormancy;GO:0005773//vacuole
CL10931.Contig3_All	0	0	0	0.27	0.87	1.21	594	-2.5773	0.0167596				homeodomain-like, Helicase/SANT-associated domain, Myb-like domain protein [Artemisia annua]				GO:0003677//DNA binding;GO:0004386//helicase activity
CL10948.Contig1_All	20.67	16.51	17.94	1.28	0.91	1.14	1117	3.9145	2.17123e-66				hypothetical protein CTI12_AA202680 (chloroplast) [Artemisia annua]				GO:0016021//integral component of membrane;GO:0015238//drug transmembrane transporter activity;GO:0015297//antiporter activity;GO:0009507//chloroplast
CL10948.Contig2_All	0.75	0.6	0.35	0	0.11	0.1	1083	2.23741	0.0343049				hypothetical protein CTI12_AA202680 (chloroplast) [Artemisia annua]				GO:0016021//integral component of membrane;GO:0015238//drug transmembrane transporter activity;GO:0015297//antiporter activity;GO:0009507//chloroplast
CL10953.Contig3_All	2.08	2.18	1.9	0.85	1.03	0.96	1411	1.04897	0.0225412
CL10964.Contig14_All	3.59	4.43	3.59	6.83	8.49	5.86	1528	-0.883716	0.000482172		K04733//interleukin-1 receptor-associated kinase 4 [EC:2.7.11.1];K04733//interleukin-1 receptor-associated kinase 4 [EC:2.7.11.1];K04733//interleukin-1 receptor-associated kinase 4 [EC:2.7.11.1];K04733//interleukin-1 receptor-associated kinase 4 [EC:2.7.11.1];K04733//interleukin-1 receptor-associated kinase 4 [EC:2.7.11.1]		protein kinase-like domain, Phloem protein 2-like protein [Artemisia annua]	Protein tyrosine kinase	[T] KOG1187 Serine/threonine protein kinase	Probable receptor-like protein kinase At2g23200 OS=Arabidopsis thaliana OX=3702 GN=At2g23200 PE=3 SV=1	GO:0005524//ATP binding;GO:0004672//protein kinase activity;GO:0016021//integral component of membrane
CL10964.Contig30_All	2.29	2.88	2.85	4.31	5.43	4.33	2858	-0.837016	8.90097e-05		K04733//interleukin-1 receptor-associated kinase 4 [EC:2.7.11.1];K04733//interleukin-1 receptor-associated kinase 4 [EC:2.7.11.1];K04733//interleukin-1 receptor-associated kinase 4 [EC:2.7.11.1];K07198//5'-AMP-activated protein kinase, catalytic alpha subunit [EC:2.7.11.11];K04733//interleukin-1 receptor-associated kinase 4 [EC:2.7.11.1]	XM_022138599.1 PREDICTED: Helianthus annuus uncharacterized LOC110890954 (LOC110890954), transcript variant X2, mRNA	protein kinase-like domain, Phloem protein 2-like protein [Artemisia annua]	Protein tyrosine kinase	[T] KOG1187 Serine/threonine protein kinase	Probable receptor-like protein kinase At5g59700 OS=Arabidopsis thaliana OX=3702 GN=At5g59700 PE=3 SV=1	GO:0005524//ATP binding;GO:0004672//protein kinase activity;GO:0016021//integral component of membrane
CL10964.Contig31_All	1.87	2.25	1.84	3.7	4.49	2.88	3073	-0.913172	0.000394251		K04733//interleukin-1 receptor-associated kinase 4 [EC:2.7.11.1];K04733//interleukin-1 receptor-associated kinase 4 [EC:2.7.11.1];K04733//interleukin-1 receptor-associated kinase 4 [EC:2.7.11.1];K04733//interleukin-1 receptor-associated kinase 4 [EC:2.7.11.1];K04733//interleukin-1 receptor-associated kinase 4 [EC:2.7.11.1]	XM_022151195.1 PREDICTED: Helianthus annuus probable serine/threonine-protein kinase PBL10 (LOC110905471), mRNA	protein kinase-like domain, Phloem protein 2-like protein [Artemisia annua]	Protein tyrosine kinase	[T] KOG1187 Serine/threonine protein kinase	Receptor-like protein kinase HERK 1 OS=Arabidopsis thaliana OX=3702 GN=HERK1 PE=1 SV=1	GO:0030246//carbohydrate binding;GO:0005524//ATP binding;GO:0004672//protein kinase activity;GO:0016021//integral component of membrane
CL10964.Contig34_All	3.36	3.56	2.89	4.6	5.36	3.78	5737	-0.517832	0.018398		K04733//interleukin-1 receptor-associated kinase 4 [EC:2.7.11.1];K04733//interleukin-1 receptor-associated kinase 4 [EC:2.7.11.1];K04733//interleukin-1 receptor-associated kinase 4 [EC:2.7.11.1];K04447//Janus kinase 2 [EC:2.7.10.2]+ko04933//AGE-RAGE signaling pathway in diabetic complications;K04733//interleukin-1 receptor-associated kinase 4 [EC:2.7.11.1]	XM_022172136.1 PREDICTED: Helianthus annuus uncharacterized LOC110929037 (LOC110929037), transcript variant X2, mRNA	protein kinase-like domain, Phloem protein 2-like protein [Artemisia annua]	Protein tyrosine kinase	[T] KOG1187 Serine/threonine protein kinase	Receptor-like protein kinase ANXUR2 OS=Arabidopsis thaliana OX=3702 GN=ANX2 PE=1 SV=1	GO:0005524//ATP binding;GO:0004672//protein kinase activity;GO:0016021//integral component of membrane
CL1097.Contig6_All	18.2	21.33	18.76	25.34	29.22	27.55	2730	-0.531387	1.57799e-05		K16911//ATP-dependent RNA helicase DDX21 [EC:3.6.4.13];K16911//ATP-dependent RNA helicase DDX21 [EC:3.6.4.13];K16911//ATP-dependent RNA helicase DDX21 [EC:3.6.4.13];K16911//ATP-dependent RNA helicase DDX21 [EC:3.6.4.13];K16911//ATP-dependent RNA helicase DDX21 [EC:3.6.4.13]	XM_022115159.1 PREDICTED: Helianthus annuus DEAD-box ATP-dependent RNA helicase 3, chloroplastic-like (LOC110865833), mRNA	zinc finger, CCHC-type [Artemisia annua]	DEAD/DEAH box helicase	[A] KOG0331 ATP-dependent RNA helicase	DEAD-box ATP-dependent RNA helicase 3, chloroplastic OS=Oryza sativa subsp. japonica OX=39947 GN=Os03g0827700 PE=2 SV=2	GO:0003723//RNA binding;GO:0005634//nucleus;GO:0005524//ATP binding;GO:0008270//zinc ion binding;GO:0004386//helicase activity
CL1097.Contig8_All	38.27	36.58	37.15	47.12	45.37	45.17	3265	-0.337982	0.000352826		K16911//ATP-dependent RNA helicase DDX21 [EC:3.6.4.13];K16911//ATP-dependent RNA helicase DDX21 [EC:3.6.4.13];K16911//ATP-dependent RNA helicase DDX21 [EC:3.6.4.13];K16911//ATP-dependent RNA helicase DDX21 [EC:3.6.4.13];K16911//ATP-dependent RNA helicase DDX21 [EC:3.6.4.13]	XM_022132665.1 PREDICTED: Helianthus annuus DEAD-box ATP-dependent RNA helicase 3, chloroplastic-like (LOC110884986), mRNA	zinc finger, CCHC-type [Artemisia annua]	DEAD/DEAH box helicase	[A] KOG0331 ATP-dependent RNA helicase	DEAD-box ATP-dependent RNA helicase 3, chloroplastic OS=Oryza sativa subsp. japonica OX=39947 GN=Os03g0827700 PE=2 SV=2	GO:0003723//RNA binding;GO:0005634//nucleus;GO:0005524//ATP binding;GO:0008270//zinc ion binding;GO:0004386//helicase activity
CL10976.Contig8_All	0.79	0.99	0.78	2.35	1.91	1.45	2370	-1.14382	0.00333566		K01285//lysosomal Pro-X carboxypeptidase [EC:3.4.16.2];K01285//lysosomal Pro-X carboxypeptidase [EC:3.4.16.2];K01285//lysosomal Pro-X carboxypeptidase [EC:3.4.16.2];K01285//lysosomal Pro-X carboxypeptidase [EC:3.4.16.2];K01285//lysosomal Pro-X carboxypeptidase [EC:3.4.16.2]	XM_022160109.1 PREDICTED: Helianthus annuus probable serine protease EDA2 (LOC110915412), mRNA	probable serine protease EDA2 [Helianthus annuus] >OTF93272.1 putative peptidase S28, Alpha/Beta hydrolase fold protein [Helianthus annuus]	Serine carboxypeptidase S28	[OR] KOG2182 Hydrolytic enzymes of the alpha/beta hydrolase fold	Probable serine protease EDA2 OS=Arabidopsis thaliana OX=3702 GN=EDA2 PE=2 SV=2	GO:0004180//carboxypeptidase activity;GO:0008236//serine-type peptidase activity
CL10979.Contig2_All	10.15	8.7	10.61	1.46	0.65	1.14	800	3.0175	1.08188e-19			JQ797714.1 Artemisia annua ORA gene, promoter region and 5'UTR
CL1098.Contig6_All	0.77	0.63	0.74	4.44	2.55	3.93	442	-2.15162	0.00114117
CL1098.Contig8_All	1.88	2.11	3.28	0.23	0.23	0.15	330	2.60679	0.00535755
CL10982.Contig1_All	3.55	2.53	3.13	8.02	9.07	8.29	1124	-1.4755	2.91154e-10		K00759//adenine phosphoribosyltransferase [EC:2.4.2.7]+ko00230//Purine metabolism+ko01100//Metabolic pathways;K00759//adenine phosphoribosyltransferase [EC:2.4.2.7]+ko00230//Purine metabolism+ko01100//Metabolic pathways;K00759//adenine phosphoribosyltransferase [EC:2.4.2.7]+ko00230//Purine metabolism+ko01100//Metabolic pathways;K00759//adenine phosphoribosyltransferase [EC:2.4.2.7]+ko00230//Purin…	XM_022160722.1 PREDICTED: Helianthus annuus adenine phosphoribosyltransferase 5-like (LOC110915973), transcript variant X1, mRNA	adenine phosphoribosyltransferase 5-like isoform X1 [Helianthus annuus] >OTF90499.1 putative adenine phosphoribosyltransferase 5 [Helianthus annuus]	Phosphoribosyl transferase domain	[F] KOG1712 Adenine phosphoribosyl transferases	Adenine phosphoribosyltransferase 5 OS=Arabidopsis thaliana OX=3702 GN=APT5 PE=1 SV=1	GO:0003999//adenine phosphoribosyltransferase activity;GO:0009116//nucleoside metabolic process;GO:0006168//adenine salvage;GO:0005737//cytoplasm
CL10982.Contig3_All	0.69	0.54	0.38	4.65	6.94	5.37	1260	-3.29613	1.64865e-22		K00759//adenine phosphoribosyltransferase [EC:2.4.2.7]+ko00230//Purine metabolism+ko01100//Metabolic pathways;K00759//adenine phosphoribosyltransferase [EC:2.4.2.7]+ko00230//Purine metabolism+ko01100//Metabolic pathways;K00759//adenine phosphoribosyltransferase [EC:2.4.2.7]+ko00230//Purine metabolism+ko01100//Metabolic pathways;K00759//adenine phosphoribosyltransferase [EC:2.4.2.7]+ko00230//Purin…	XM_022160722.1 PREDICTED: Helianthus annuus adenine phosphoribosyltransferase 5-like (LOC110915973), transcript variant X1, mRNA	adenine phosphoribosyltransferase 5 [Artemisia annua]		[F] KOG1712 Adenine phosphoribosyl transferases	Adenine phosphoribosyltransferase 5 OS=Arabidopsis thaliana OX=3702 GN=APT5 PE=1 SV=1	GO:0003999//adenine phosphoribosyltransferase activity;GO:0009116//nucleoside metabolic process;GO:0006168//adenine salvage;GO:0016021//integral component of membrane;GO:0005737//cytoplasm
CL10986.Contig1_All	0.98	1.45	1.08	0.32	0.13	0.26	2155	2.09813	6.26585e-05		K22768//methyl-CpG-binding domain-containing protein 9 [EC:2.3.1.48];K22768//methyl-CpG-binding domain-containing protein 9 [EC:2.3.1.48];K22768//methyl-CpG-binding domain-containing protein 9 [EC:2.3.1.48];K22768//methyl-CpG-binding domain-containing protein 9 [EC:2.3.1.48];K03141//transcription initiation factor TFIIH subunit 1+ko03420//Nucleotide excision repair+ko03022//Basal transcription fa…	KT253121.1 Chrysanthemum x morifolium trihelix protein (TH11) mRNA, partial cds	bromodomain-containing protein [Artemisia annua]		[KL] KOG2074 RNA polymerase II transcription initiation/nucleotide excision repair factor TFIIH, subunit TFB1	General transcription and DNA repair factor IIH subunit TFB1-1 OS=Arabidopsis thaliana OX=3702 GN=TFB1-1 PE=2 SV=1	GO:0046872//metal ion binding;GO:0003677//DNA binding;GO:0005634//nucleus
CL10986.Contig3_All	0.07	0.1	0	0.32	0.76	0.46	2799	-2.51084	0.00162378		K22768//methyl-CpG-binding domain-containing protein 9 [EC:2.3.1.48];K22768//methyl-CpG-binding domain-containing protein 9 [EC:2.3.1.48];K22768//methyl-CpG-binding domain-containing protein 9 [EC:2.3.1.48];K22768//methyl-CpG-binding domain-containing protein 9 [EC:2.3.1.48];K03141//transcription initiation factor TFIIH subunit 1+ko03420//Nucleotide excision repair+ko03022//Basal transcription fa…		bromodomain-containing protein [Artemisia annua]		[KL] KOG2074 RNA polymerase II transcription initiation/nucleotide excision repair factor TFIIH, subunit TFB1	General transcription and DNA repair factor IIH subunit TFB1-1 OS=Arabidopsis thaliana OX=3702 GN=TFB1-1 PE=2 SV=1	GO:0046872//metal ion binding;GO:0003677//DNA binding;GO:0005634//nucleus
CL10995.Contig2_All	3.01	2.83	2.66	4.83	4.12	3.84	2314	-0.619039	0.0183524		K01087//trehalose 6-phosphate phosphatase [EC:3.1.3.12]+ko01100//Metabolic pathways+ko00500//Starch and sucrose metabolism;K03255//protein TIF31;K03255//protein TIF31;K03255//protein TIF31;K03255//protein TIF31	XM_022162097.1 PREDICTED: Helianthus annuus protein KINESIN LIGHT CHAIN-RELATED 3-like (LOC110917577), mRNA	protein KINESIN LIGHT CHAIN-RELATED 3-like [Helianthus annuus]	Tetratricopeptide repeat	[Z] KOG1840 Kinesin light chain	Protein KINESIN LIGHT CHAIN-RELATED 2 OS=Arabidopsis thaliana OX=3702 GN=KLCR2 PE=1 SV=1
CL110.Contig15_All	26.97	25.83	24.97	20.02	16.83	18.73	1318	0.442962	0.012177		K03029//26S proteasome regulatory subunit N10+ko03050//Proteasome;K03029//26S proteasome regulatory subunit N10+ko03050//Proteasome;K03029//26S proteasome regulatory subunit N10+ko03050//Proteasome;K03029//26S proteasome regulatory subunit N10+ko03050//Proteasome;K03029//26S proteasome regulatory subunit N10+ko03050//Proteasome		26S proteasome non-ATPase regulatory subunit 4-like protein [Artemisia annua]	von Willebrand factor type A domain	[O] KOG2884 26S proteasome regulatory complex, subunit RPN10/PSMD4	26S proteasome non-ATPase regulatory subunit 4 homolog OS=Arabidopsis thaliana OX=3702 GN=RPN10 PE=1 SV=1	GO:0006511//ubiquitin-dependent protein catabolic process;GO:0008540//proteasome regulatory particle, base subcomplex
CL11001.Contig1_All	2.82	3.97	2.82	0.71	0.25	0.78	682	2.18223	0.000468088
CL11001.Contig2_All	1.4	1.02	1.57	0.22	0.38	0.36	788	1.76942	0.034867
CL11007.Contig2_All	2.27	2.08	2.25	0.46	0.91	0.31	2884	1.84828	3.64359e-06		K04733//interleukin-1 receptor-associated kinase 4 [EC:2.7.11.1]		hypothetical protein CTI12_AA393550 [Artemisia annua]	Putative gypsy type transposon
CL11018.Contig1_All	3.05	2.53	2.34	1.37	1.38	1.42	1433	0.866129	0.0475014			KP333006.1 Chrysanthemum x morifolium microsatellite JH-1170 sequence
CL11034.Contig1_All	16.37	15.78	14.29	21.89	22.13	22.35	1629	-0.550728	4.29486e-05		K10845//TFIIH basal transcription factor complex TTD-A subunit+ko03420//Nucleotide excision repair+ko03022//Basal transcription factors	XM_022127161.1 PREDICTED: Helianthus annuus protein TAB2 homolog, chloroplastic (LOC110878797), mRNA	RNA binding protein [Artemisia annua]	Protein of unknown function (DUF1092)		Protein TAB2 homolog, chloroplastic OS=Arabidopsis thaliana OX=3702 GN=ATAB2 PE=2 SV=1	GO:0003723//RNA binding
CL11034.Contig2_All	16.17	18.34	18.13	24.15	22.65	22.44	1632	-0.431297	0.00287487		K10845//TFIIH basal transcription factor complex TTD-A subunit+ko03420//Nucleotide excision repair+ko03022//Basal transcription factors	XM_022127161.1 PREDICTED: Helianthus annuus protein TAB2 homolog, chloroplastic (LOC110878797), mRNA	RNA binding protein [Artemisia annua]	Protein of unknown function (DUF1092)		Protein TAB2 homolog, chloroplastic OS=Arabidopsis thaliana OX=3702 GN=ATAB2 PE=2 SV=1	GO:0003723//RNA binding
CL11044.Contig3_All	2.43	2.58	2.93	0.22	0.37	0	634	3.10634	5.15584e-06				Pentatricopeptide repeat-containing protein [Artemisia annua]
CL11048.Contig1_All	0.93	1.06	0.94	2.39	1.82	2.26	1272	-1.13864	0.0185001			AB488557.1 Artemisia tridentata DNA, microsatellite AT16	WRC-like protein [Artemisia annua]	WRC
CL11054.Contig1_All	6.21	7.53	6.78	9.13	9.09	8.14	3201	-0.397944	0.0264568		K13165//splicing factor, arginine/serine-rich 12;K12811//ATP-dependent RNA helicase DDX46/PRP5 [EC:3.6.4.13]+ko03040//Spliceosome;K12811//ATP-dependent RNA helicase DDX46/PRP5 [EC:3.6.4.13]+ko03040//Spliceosome;K20892//beta-arabinofuranosyltransferase [EC:2.4.2.-]	XM_022125507.1 PREDICTED: Helianthus annuus splicing regulatory glutamine/lysine-rich protein 1 (LOC110877361), mRNA	Filamin/ABP280 repeat-containing protein [Artemisia annua]	Filamin/ABP280 repeat	[A] KOG0106 Alternative splicing factor SRp55/B52/SRp75 (RRM superfamily)	Splicing factor U2af large subunit A OS=Nicotiana plumbaginifolia OX=4092 GN=U2AF65A PE=2 SV=1	GO:0003723//RNA binding;GO:0046872//metal ion binding;GO:0016021//integral component of membrane
CL11062.Contig2_All	2.03	1.8	2.23	3.38	3.15	3.49	1513	-0.754769	0.039485		K00604//methionyl-tRNA formyltransferase [EC:2.1.2.9]+ko00970//Aminoacyl-tRNA biosynthesis+ko00670//One carbon pool by folate;K00604//methionyl-tRNA formyltransferase [EC:2.1.2.9]+ko00970//Aminoacyl-tRNA biosynthesis+ko00670//One carbon pool by folate;K00604//methionyl-tRNA formyltransferase [EC:2.1.2.9]+ko00970//Aminoacyl-tRNA biosynthesis+ko00670//One carbon pool by folate;K00604//methionyl-tRN…	XM_022127364.1 PREDICTED: Helianthus annuus methionyl-tRNA formyltransferase (LOC110878963), transcript variant X3, mRNA	Formyl transferase, C-terminal [Artemisia annua]	Formyl transferase	[J] KOG3082 Methionyl-tRNA formyltransferase	Formyltetrahydrofolate deformylase 1, mitochondrial OS=Arabidopsis thaliana OX=3702 GN=PURU1 PE=1 SV=1	GO:0004479//methionyl-tRNA formyltransferase activity
CL11065.Contig3_All	1.4	1.48	0.68	0.58	0.23	0.14	1982	1.62741	0.0398865			XM_022126821.1 PREDICTED: Helianthus annuus probable prolyl 4-hydroxylase 10 (LOC110878510), mRNA	protein TIME FOR COFFEE [Lactuca sativa]			Protein TIME FOR COFFEE OS=Arabidopsis thaliana OX=3702 GN=TIC PE=1 SV=2	GO:0042752//regulation of circadian rhythm
CL1107.Contig10_All	1.31	0.49	1.08	0.32	0.13	0.07	1111	1.96251	0.0481078				hypothetical protein CTI12_AA524890 [Artemisia annua]
CL1107.Contig11_All	7.93	8.38	8.09	3.27	3.26	2.71	2015	1.35324	1.98516e-16		K02293//15-cis-phytoene desaturase [EC:1.3.5.5]+ko00906//Carotenoid biosynthesis+ko01100//Metabolic pathways+ko01110//Biosynthesis of secondary metabolites;K02293//15-cis-phytoene desaturase [EC:1.3.5.5]+ko00906//Carotenoid biosynthesis+ko01100//Metabolic pathways+ko01110//Biosynthesis of secondary metabolites	AB205049.1 Chrysanthemum x morifolium PDS mRNA for phytoene desaturase, complete cds	hypothetical protein CTI12_AA524890 [Artemisia annua]		[Q] KOG0029 Amine oxidase	15-cis-phytoene desaturase, chloroplastic/chromoplastic OS=Solanum lycopersicum OX=4081 GN=PDS PE=1 SV=1
CL1107.Contig16_All	5.32	5.13	5.11	1.6	2.15	1.54	1779	1.49307	7.92176e-11		K02293//15-cis-phytoene desaturase [EC:1.3.5.5]+ko00906//Carotenoid biosynthesis+ko01100//Metabolic pathways+ko01110//Biosynthesis of secondary metabolites;K02293//15-cis-phytoene desaturase [EC:1.3.5.5]+ko00906//Carotenoid biosynthesis+ko01100//Metabolic pathways+ko01110//Biosynthesis of secondary metabolites;K02293//15-cis-phytoene desaturase [EC:1.3.5.5]+ko00906//Carotenoid biosynthesis+ko0110…	AB205049.1 Chrysanthemum x morifolium PDS mRNA for phytoene desaturase, complete cds	hypothetical protein CTI12_AA524890 [Artemisia annua]		[Q] KOG0029 Amine oxidase	15-cis-phytoene desaturase, chloroplastic/chromoplastic OS=Glycine max OX=3847 GN=PDS1 PE=2 SV=1
CL1107.Contig17_All	10.14	9.08	9.56	3.86	3.59	4.38	797	1.22115	3.15991e-06			AB205049.1 Chrysanthemum x morifolium PDS mRNA for phytoene desaturase, complete cds	hypothetical protein CTI12_AA524890 [Artemisia annua]
CL1107.Contig21_All	3.38	2.83	3.83	0.74	1.78	0.78	1072	1.49883	0.00340466				hypothetical protein CTI12_AA524890 [Artemisia annua]				GO:0003677//DNA binding;GO:0005524//ATP binding;GO:0006270//DNA replication initiation
CL1107.Contig2_All	3.54	3.02	3.58	1.26	1.95	1.36	2041	1.09171	0.000308469		K02293//15-cis-phytoene desaturase [EC:1.3.5.5]+ko00906//Carotenoid biosynthesis+ko01100//Metabolic pathways+ko01110//Biosynthesis of secondary metabolites;K02293//15-cis-phytoene desaturase [EC:1.3.5.5]+ko00906//Carotenoid biosynthesis+ko01100//Metabolic pathways+ko01110//Biosynthesis of secondary metabolites	AB205049.1 Chrysanthemum x morifolium PDS mRNA for phytoene desaturase, complete cds	hypothetical protein CTI12_AA524890 [Artemisia annua]		[Q] KOG0029 Amine oxidase	15-cis-phytoene desaturase, chloroplastic/chromoplastic OS=Solanum lycopersicum OX=4081 GN=PDS PE=1 SV=1
CL1108.Contig10_All	4.52	3.46	4.2	2.24	2.92	2.36	2595	0.648675	0.0228797		K05666//ATP-binding cassette, subfamily C (CFTR/MRP), member 2+ko02010//ABC transporters;K05666//ATP-binding cassette, subfamily C (CFTR/MRP), member 2+ko02010//ABC transporters;K05666//ATP-binding cassette, subfamily C (CFTR/MRP), member 2+ko02010//ABC transporters;K05666//ATP-binding cassette, subfamily C (CFTR/MRP), member 2+ko02010//ABC transporters;K05666//ATP-binding cassette, subfamily C (…	XM_022146272.1 PREDICTED: Helianthus annuus ABC transporter C family member 14-like (LOC110899390), mRNA	ABC transporter C family member 14-like isoform X2 [Cynara cardunculus var. scolymus]	ABC transporter transmembrane region	[Q] KOG0054 Multidrug resistance-associated protein/mitoxantrone resistance protein, ABC superfamily	ABC transporter C family member 4 OS=Arabidopsis thaliana OX=3702 GN=ABCC4 PE=1 SV=2	GO:0005524//ATP binding;GO:0042626//ATPase activity, coupled to transmembrane movement of substances;GO:0016021//integral component of membrane
CL11106.Contig2_All	41.41	40.05	40.82	47.08	45.92	47.68	4166	-0.244125	0.0347504		K11649//SWI/SNF related-matrix-associated actin-dependent regulator of chromatin subfamily C;K01092//myo-inositol-1(or 4)-monophosphatase [EC:3.1.3.25]+ko01100//Metabolic pathways+ko04070//Phosphatidylinositol signaling system+ko00562//Inositol phosphate metabolism;K10206//LL-diaminopimelate aminotransferase [EC:2.6.1.83]+ko00300//Lysine biosynthesis+ko01230//Biosynthesis of amino acids+ko01100//…	XM_022115193.1 PREDICTED: Helianthus annuus protein CURVATURE THYLAKOID 1B, chloroplastic (LOC110865866), mRNA	protein CURVATURE THYLAKOID 1B, chloroplastic [Helianthus annuus] >OTG23520.1 putative photosystem I P subunit [Helianthus annuus]	CAAD domains of cyanobacterial aminoacyl-tRNA synthetase	[R] KOG0017 FOG: Transposon-encoded proteins with TYA, reverse transcriptase, integrase domains in various combinations	Protein CURVATURE THYLAKOID 1B, chloroplastic OS=Arabidopsis thaliana OX=3702 GN=CURT1B PE=1 SV=2	GO:0008270//zinc ion binding;GO:0016758//transferase activity, transferring hexosyl groups;GO:0016021//integral component of membrane;GO:0009579//thylakoid;GO:0003676//nucleic acid binding
CL11108.Contig16_All	1.62	1.51	1.29	3.17	2.58	2.61	1187	-0.917376	0.0483911
CL11108.Contig6_All	2.16	1.68	2.57	4.03	3.7	4.29	1285	-0.923905	0.0147843
CL11109.Contig6_All	0	0.05	0	0.27	0.58	0.75	2412	-3.5194	7.62226e-06		K04733//interleukin-1 receptor-associated kinase 4 [EC:2.7.11.1];K04733//interleukin-1 receptor-associated kinase 4 [EC:2.7.11.1];K04733//interleukin-1 receptor-associated kinase 4 [EC:2.7.11.1];K04733//interleukin-1 receptor-associated kinase 4 [EC:2.7.11.1]		hypothetical protein CTI12_AA534300 [Artemisia annua]	Phloem protein 2			GO:0003964//RNA-directed DNA polymerase activity;GO:0005524//ATP binding;GO:0016301//kinase activity;GO:0004672//protein kinase activity
CL11117.Contig1_All	0.43	0.86	0.38	0	0	0	689	2.47247	0.0256446
CL11119.Contig1_All	0	0	0	0.24	0.34	0.46	957	-2.35626	0.04068		K20289//conserved oligomeric Golgi complex subunit 2;K20289//conserved oligomeric Golgi complex subunit 2	XM_022128437.1 PREDICTED: Helianthus annuus conserved oligomeric Golgi complex subunit 2 (LOC110879899), mRNA	hypothetical protein CTI12_AA393830 [Artemisia annua]				GO:0016020//membrane;GO:0007030//Golgi organization;GO:0015031//protein transport
CL11127.Contig3_All	21.48	19.71	22.27	13.55	12.63	13.26	1082	0.645349	6.26721e-05		K10703//very-long-chain (3R)-3-hydroxyacyl-CoA dehydratase [EC:4.2.1.134]+ko01100//Metabolic pathways+ko01110//Biosynthesis of secondary metabolites+ko00062//Fatty acid elongation+ko01212//Fatty acid metabolism+ko01040//Biosynthesis of unsaturated fatty acids;K10703//very-long-chain (3R)-3-hydroxyacyl-CoA dehydratase [EC:4.2.1.134]+ko01100//Metabolic pathways+ko01110//Biosynthesis of secondary me…	XM_022154138.1 PREDICTED: Helianthus annuus very-long-chain (3R)-3-hydroxyacyl-CoA dehydratase PASTICCINO 2-like (LOC110909130), mRNA	protein-tyrosine phosphatase-like, PTPLA [Artemisia annua]	Protein tyrosine phosphatase-like protein, PTPLA	[R] KOG3187 Protein tyrosine phosphatase-like protein PTPLA (contains Pro instead of catalytic Arg)	Very-long-chain (3R)-3-hydroxyacyl-CoA dehydratase PASTICCINO 2 OS=Arabidopsis thaliana OX=3702 GN=PAS2 PE=1 SV=1	GO:0102158//very-long-chain 3-hydroxyacyl-CoA dehydratase activity;GO:0102345//3-hydroxy-lignoceroyl-CoA dehydratase activity;GO:0016021//integral component of membrane;GO:0006633//fatty acid biosynthetic process;GO:0005789//endoplasmic reticulum membrane;GO:0102344//3-hydroxy-behenoyl-CoA dehydratase activity;GO:0102343//3-hydroxy-arachidoyl-CoA dehydratase activity
CL1113.Contig3_All	0.93	1.04	1.02	0.22	0.16	0	883	2.33899	0.00918468		K02995//small subunit ribosomal protein S8e+ko03010//Ribosome;K02995//small subunit ribosomal protein S8e+ko03010//Ribosome;K02995//small subunit ribosomal protein S8e+ko03010//Ribosome;K02995//small subunit ribosomal protein S8e+ko03010//Ribosome;K02995//small subunit ribosomal protein S8e+ko03010//Ribosome	XM_002452540.2 PREDICTED: Sorghum bicolor 40S ribosomal protein S8 (LOC8068608), mRNA	40S ribosomal protein S8-2 [Lactuca sativa]		[J] KOG3283 40S ribosomal protein S8	40S ribosomal protein S8 OS=Oryza sativa subsp. japonica OX=39947 GN=RPS8 PE=2 SV=2	GO:0005840//ribosome;GO:0006412//translation;GO:0003735//structural constituent of ribosome
CL1113.Contig5_All	1.12	0.25	0.71	2.93	2.27	3.45	762	-1.85524	0.00869425		K02995//small subunit ribosomal protein S8e+ko03010//Ribosome;K02995//small subunit ribosomal protein S8e+ko03010//Ribosome;K02995//small subunit ribosomal protein S8e+ko03010//Ribosome;K02995//small subunit ribosomal protein S8e+ko03010//Ribosome;K02995//small subunit ribosomal protein S8e+ko03010//Ribosome	XM_002452540.2 PREDICTED: Sorghum bicolor 40S ribosomal protein S8 (LOC8068608), mRNA	hypothetical protein LSAT_6X58760 [Lactuca sativa]		[J] KOG3283 40S ribosomal protein S8	40S ribosomal protein S8 OS=Oryza sativa subsp. japonica OX=39947 GN=RPS8 PE=2 SV=2	GO:0005840//ribosome;GO:0006412//translation;GO:0003735//structural constituent of ribosome
CL11149.Contig1_All	5.16	4.18	5.6	1.79	1.26	1.95	1212	1.4848	8.70357e-06	MADS	K09264//MADS-box transcription factor, plant;K09264//MADS-box transcription factor, plant;K09264//MADS-box transcription factor, plant;K09264//MADS-box transcription factor, plant;K09264//MADS-box transcription factor, plant	XM_022127608.1 PREDICTED: Helianthus annuus developmental protein SEPALLATA 1-like (LOC110879187), mRNA	K-box region and MADS-box transcription factor family protein [Artemisia annua]	SRF-type transcription factor (DNA-binding and dimerisation domain)	[K] KOG0014 MADS box transcription factor	MADS-box protein CMB1 OS=Dianthus caryophyllus OX=3570 GN=CMB1 PE=2 SV=1	GO:0005634//nucleus;GO:0045944//positive regulation of transcription by RNA polymerase II;GO:0000977//RNA polymerase II regulatory region sequence-specific DNA binding;GO:0003700//DNA-binding transcription factor activity;GO:0046983//protein dimerization activity
CL11157.Contig1_All	199.98	230.45	222.53	286.4	313.25	253.23	3867	-0.422458	8.18141e-05		K00281//glycine dehydrogenase [EC:1.4.4.2]+ko01100//Metabolic pathways+ko01110//Biosynthesis of secondary metabolites+ko00260//Glycine, serine and threonine metabolism+ko01200//Carbon metabolism+ko00630//Glyoxylate and dicarboxylate metabolism;K00281//glycine dehydrogenase [EC:1.4.4.2]+ko01100//Metabolic pathways+ko01110//Biosynthesis of secondary metabolites+ko00260//Glycine, serine and threonin…	Z25857.1 F.pringlei mRNA for P subunit of glycine decarboxylase multi-enzyme complex	glycine dehydrogenase (decarboxylating) A, mitochondrial [Lactuca sativa] >PLY81726.1 hypothetical protein LSAT_3X24441 [Lactuca sativa]	Glycine cleavage system P-protein	[E] KOG2040 Glycine dehydrogenase (decarboxylating)	Glycine dehydrogenase (decarboxylating) A, mitochondrial OS=Flaveria pringlei OX=4226 GN=GDCSPA PE=2 SV=1	GO:0006546//glycine catabolic process;GO:0005739//mitochondrion;GO:0004375//glycine dehydrogenase (decarboxylating) activity
CL11157.Contig2_All	34.68	37.38	34.44	58.38	60.16	40.83	2856	-0.611866	0.000162528		K00281//glycine dehydrogenase [EC:1.4.4.2]+ko01100//Metabolic pathways+ko01110//Biosynthesis of secondary metabolites+ko00260//Glycine, serine and threonine metabolism+ko01200//Carbon metabolism+ko00630//Glyoxylate and dicarboxylate metabolism;K00281//glycine dehydrogenase [EC:1.4.4.2]+ko01100//Metabolic pathways+ko01110//Biosynthesis of secondary metabolites+ko00260//Glycine, serine and threonin…	Z25857.1 F.pringlei mRNA for P subunit of glycine decarboxylase multi-enzyme complex	glycine dehydrogenase (decarboxylating) A, mitochondrial [Lactuca sativa] >PLY81726.1 hypothetical protein LSAT_3X24441 [Lactuca sativa]	Glycine cleavage system P-protein	[E] KOG2040 Glycine dehydrogenase (decarboxylating)	Glycine dehydrogenase (decarboxylating) A, mitochondrial OS=Flaveria pringlei OX=4226 GN=GDCSPA PE=2 SV=1	GO:0006546//glycine catabolic process;GO:0005739//mitochondrion;GO:0004375//glycine dehydrogenase (decarboxylating) activity
CL11187.Contig1_All	0.19	0.25	0.23	1.28	2.58	1.66	1309	-2.84545	1.12892e-07		K15919//glyoxylate/hydroxypyruvate reductase [EC:1.1.1.79 1.1.1.81]+ko01100//Metabolic pathways+ko01110//Biosynthesis of secondary metabolites+ko00260//Glycine, serine and threonine metabolism+ko01200//Carbon metabolism+ko00630//Glyoxylate and dicarboxylate metabolism;K15919//glyoxylate/hydroxypyruvate reductase [EC:1.1.1.79 1.1.1.81]+ko01100//Metabolic pathways+ko01110//Biosynthesis of secondary…	XM_022113839.1 PREDICTED: Helianthus annuus glyoxylate/hydroxypyruvate reductase HPR3-like (LOC110864719), transcript variant X4, mRNA	D-isomer specific 2-hydroxyacid dehydrogenase, catalytic domain-containing protein [Artemisia annua]	D-isomer specific 2-hydroxyacid dehydrogenase, NAD binding domain	[C] KOG0069 Glyoxylate/hydroxypyruvate reductase (D-isomer-specific 2-hydroxy acid dehydrogenase superfamily)	Glyoxylate/hydroxypyruvate reductase HPR3 OS=Arabidopsis thaliana OX=3702 GN=HPR3 PE=2 SV=1	GO:0016616//oxidoreductase activity, acting on the CH-OH group of donors, NAD or NADP as acceptor;GO:0051287//NAD binding
CL11210.Contig2_All	18.99	21.79	19.7	14.07	13.41	14.8	1295	0.475574	0.00839766		K08488//syntaxin 7+ko04145//Phagosome+ko04130//SNARE interactions in vesicular transport;K08488//syntaxin 7+ko04145//Phagosome+ko04130//SNARE interactions in vesicular transport;K08488//syntaxin 7+ko04145//Phagosome+ko04130//SNARE interactions in vesicular transport;K08488//syntaxin 7+ko04145//Phagosome+ko04130//SNARE interactions in vesicular transport;K08488//syntaxin 7+ko04145//Phagosome+ko041…	XM_022173324.1 PREDICTED: Helianthus annuus syntaxin-22-like (LOC110930098), mRNA	syntaxin/t-SNARE family protein [Artemisia annua]	Syntaxin-like protein	[U] KOG0811 SNARE protein PEP12/VAM3/Syntaxin 7/Syntaxin 17	Syntaxin-22 OS=Arabidopsis thaliana OX=3702 GN=SYP22 PE=1 SV=1	GO:0006886//intracellular protein transport;GO:0005484//SNAP receptor activity;GO:0016020//membrane;GO:0005623//cell;GO:0016021//integral component of membrane;GO:0016192//vesicle-mediated transport
CL1122.Contig1_All	0.7	0.53	0.34	1.81	1.51	1.43	1574	-1.53546	0.00262233		K22048//mechanosensitive ion channel protein 4/5/6/7/8/9/10;K22048//mechanosensitive ion channel protein 4/5/6/7/8/9/10;K22048//mechanosensitive ion channel protein 4/5/6/7/8/9/10;K22048//mechanosensitive ion channel protein 4/5/6/7/8/9/10		mechanosensitive ion channel MscS, LSM domain protein [Artemisia annua]	Ca2+ insensitive EF hand	[M] KOG4629 Predicted mechanosensitive ion channel	Mechanosensitive ion channel protein 8 OS=Arabidopsis thaliana OX=3702 GN=MSL8 PE=2 SV=2	GO:0055085//transmembrane transport;GO:0016021//integral component of membrane;GO:0005886//plasma membrane
CL11257.Contig1_All	18.62	14.74	21.39	9.53	4.89	7.08	784	1.27383	8.14454e-05				pollen Ole e 1 allergen and extensin family protein [Artemisia annua]	Pollen proteins Ole e I like
CL11273.Contig1_All	45.94	45.43	41.17	64.44	72.97	58.62	1572	-0.596537	6.93038e-08		K08237//hydroquinone glucosyltransferase [EC:2.4.1.218];K08237//hydroquinone glucosyltransferase [EC:2.4.1.218];K08237//hydroquinone glucosyltransferase [EC:2.4.1.218];K08237//hydroquinone glucosyltransferase [EC:2.4.1.218];K08237//hydroquinone glucosyltransferase [EC:2.4.1.218]	XM_022180048.1 PREDICTED: Helianthus annuus hydroquinone glucosyltransferase-like (LOC110937605), mRNA	UDP-glucuronosyl/UDP-glucosyltransferase [Artemisia annua]	UDP-glucoronosyl and UDP-glucosyl transferase	[GC] KOG1192 UDP-glucuronosyl and UDP-glucosyl transferase	Hydroquinone glucosyltransferase OS=Rauvolfia serpentina OX=4060 GN=AS PE=1 SV=1	GO:0016758//transferase activity, transferring hexosyl groups
CL11273.Contig2_All	27.79	27.58	26.99	37.25	43.26	33.59	1644	-0.502022	5.5378e-05		K08237//hydroquinone glucosyltransferase [EC:2.4.1.218];K08237//hydroquinone glucosyltransferase [EC:2.4.1.218];K08237//hydroquinone glucosyltransferase [EC:2.4.1.218];K08237//hydroquinone glucosyltransferase [EC:2.4.1.218];K08237//hydroquinone glucosyltransferase [EC:2.4.1.218]	XM_022180048.1 PREDICTED: Helianthus annuus hydroquinone glucosyltransferase-like (LOC110937605), mRNA	UDP-glucuronosyl/UDP-glucosyltransferase [Artemisia annua]	UDP-glucoronosyl and UDP-glucosyl transferase	[GC] KOG1192 UDP-glucuronosyl and UDP-glucosyl transferase	Hydroquinone glucosyltransferase OS=Rauvolfia serpentina OX=4060 GN=AS PE=1 SV=1	GO:0016758//transferase activity, transferring hexosyl groups
CL11273.Contig3_All	74.98	75.49	71.17	108.38	116.95	86.84	1671	-0.525018	2.81386e-05		K08237//hydroquinone glucosyltransferase [EC:2.4.1.218];K08237//hydroquinone glucosyltransferase [EC:2.4.1.218];K08237//hydroquinone glucosyltransferase [EC:2.4.1.218];K08237//hydroquinone glucosyltransferase [EC:2.4.1.218];K08237//hydroquinone glucosyltransferase [EC:2.4.1.218]	XM_022180048.1 PREDICTED: Helianthus annuus hydroquinone glucosyltransferase-like (LOC110937605), mRNA	UDP-glucuronosyl/UDP-glucosyltransferase [Artemisia annua]	UDP-glucoronosyl and UDP-glucosyl transferase	[GC] KOG1192 UDP-glucuronosyl and UDP-glucosyl transferase	Hydroquinone glucosyltransferase OS=Rauvolfia serpentina OX=4060 GN=AS PE=1 SV=1	GO:0016758//transferase activity, transferring hexosyl groups
CL11283.Contig1_All	22.82	30.88	22.61	33.64	43.81	29.49	1749	-0.512703	0.0403267		K01455//formamidase [EC:3.5.1.49]+ko00910//Nitrogen metabolism+ko00460//Cyanoamino acid metabolism+ko01200//Carbon metabolism+ko00630//Glyoxylate and dicarboxylate metabolism;K01455//formamidase [EC:3.5.1.49]+ko00910//Nitrogen metabolism+ko00460//Cyanoamino acid metabolism+ko01200//Carbon metabolism+ko00630//Glyoxylate and dicarboxylate metabolism;K01455//formamidase [EC:3.5.1.49]+ko00910//Nitrog…	XM_022149792.1 PREDICTED: Helianthus annuus formamidase-like (LOC110903986), transcript variant X1, mRNA	uncharacterized protein LOC111902776 isoform X1 [Lactuca sativa]	Acetamidase/Formamidase family			GO:0016811//hydrolase activity, acting on carbon-nitrogen (but not peptide) bonds, in linear amides
CL11296.Contig1_All	11.32	8.32	6.98	3.98	1.99	3.07	539	1.45152	0.00178424
CL11296.Contig2_All	6.04	5.75	4.94	1.11	1.49	1.98	594	1.73479	0.000117637
CL11302.Contig3_All	46.61	47.46	43.01	36.72	37.63	29.65	1315	0.364102	0.0237471		K14484//auxin-responsive protein IAA+ko04075//Plant hormone signal transduction;K14484//auxin-responsive protein IAA+ko04075//Plant hormone signal transduction;K14484//auxin-responsive protein IAA+ko04075//Plant hormone signal transduction;K14484//auxin-responsive protein IAA+ko04075//Plant hormone signal transduction;K14484//auxin-responsive protein IAA+ko04075//Plant hormone signal transduction	XM_022147131.1 PREDICTED: Helianthus annuus auxin-responsive protein IAA14-like (LOC110900225), mRNA	indole-3-acetic acid 7 [Artemisia annua]	AUX/IAA family	[TR] LSE0302 A Auxin-inducible protein	Auxin-responsive protein IAA7 OS=Arabidopsis thaliana OX=3702 GN=IAA7 PE=1 SV=1	GO:0005634//nucleus;GO:0006355//regulation of transcription, DNA-templated;GO:0009734//auxin-activated signaling pathway
CL11314.Contig3_All	1.55	0.96	0.92	1.71	3.29	1.81	3145	-0.970376	0.0475014		K21867//potassium channel;K21867//potassium channel;K21867//potassium channel;K21867//potassium channel;K21867//potassium channel	XM_022159811.1 PREDICTED: Helianthus annuus potassium channel AKT2/3-like (LOC110915158), mRNA	potassium transport 2/3 [Artemisia annua]	Ion transport protein	[PT] KOG0498 K+-channel ERG and related proteins, contain PAS/PAC sensor domain	Potassium channel AKT2/3 OS=Arabidopsis thaliana OX=3702 GN=AKT2 PE=1 SV=1	GO:0005249//voltage-gated potassium channel activity;GO:0034765//regulation of ion transmembrane transport;GO:0016021//integral component of membrane
CL11329.Contig4_All	1.38	1.59	1.69	2.85	2.79	2.25	3381	-0.788754	0.00177807	FHA	K01090//protein phosphatase [EC:3.1.3.16];K01090//protein phosphatase [EC:3.1.3.16];K01090//protein phosphatase [EC:3.1.3.16];K01090//protein phosphatase [EC:3.1.3.16];K01090//protein phosphatase [EC:3.1.3.16]	XM_009613481.2 PREDICTED: Nicotiana tomentosiformis protein phosphatase 2C 70 (LOC104105228), mRNA	kinase associated protein phosphatase [Artemisia annua]	Protein phosphatase 2C	[T] KOG0698 Serine/threonine protein phosphatase	Protein phosphatase 2C 70 OS=Arabidopsis thaliana OX=3702 GN=KAPP PE=1 SV=2	GO:0046872//metal ion binding;GO:0007165//signal transduction;GO:0016301//kinase activity;GO:0009934//regulation of meristem structural organization;GO:0016021//integral component of membrane;GO:0004722//protein serine/threonine phosphatase activity;GO:0005886//plasma membrane
CL1133.Contig3_All	2.15	2.25	1.93	0.81	0.77	0.49	1371	1.51165	0.000719776
CL11332.Contig2_All	15.47	18.15	13.6	21.32	21.14	21.67	2953	-0.480373	0.00403113	Trihelix	K13148//integrator complex subunit 11 [EC:3.1.27.-];K13148//integrator complex subunit 11 [EC:3.1.27.-];K13148//integrator complex subunit 11 [EC:3.1.27.-];K13148//integrator complex subunit 11 [EC:3.1.27.-]	XM_022171874.1 PREDICTED: Helianthus annuus ribonuclease J (LOC110928831), mRNA	RNA-metabolising metallo-beta-lactamase family protein [Artemisia annua]	Myb/SANT-like DNA-binding domain	[A] KOG1137 mRNA cleavage and polyadenylation factor II complex, BRR5 (CPSF subunit)	Ribonuclease J OS=Arabidopsis thaliana OX=3702 GN=RNJ PE=1 SV=1	GO:0008409//5'-3' exonuclease activity;GO:0009416//response to light stimulus;GO:0009942//longitudinal axis specification;GO:0009658//chloroplast organization;GO:0060918//auxin transport;GO:0004519//endonuclease activity;GO:0009507//chloroplast
CL1135.Contig1_All	1.05	1.33	0.68	0	0.22	0.25	1963	2.1716	0.00909968
CL11354.Contig3_All	5.45	5.03	5.79	9.72	9.64	10.13	2412	-0.893079	1.05893e-09		K20283//golgin subfamily A member 4;K20478//golgin subfamily B member 1;K10352//myosin heavy chain	XM_022128685.1 PREDICTED: Helianthus annuus MAR-binding filament-like protein 1-1 (LOC110880116), mRNA	MAR-binding filament-like protein [Artemisia annua]	IncA protein	[Z] KOG0161 Myosin class II heavy chain	MAR-binding filament-like protein 1 OS=Solanum lycopersicum OX=4081 GN=MFP1 PE=1 SV=1
CL1136.Contig5_All	0.57	0.91	0.12	0	0	0	1926	3.54126	6.39832e-05		K13508//glycerol-3-phosphate acyltransferase [EC:2.3.1.15 2.3.1.198]+ko01100//Metabolic pathways+ko01110//Biosynthesis of secondary metabolites+ko00564//Glycerophospholipid metabolism+ko00561//Glycerolipid metabolism;K13508//glycerol-3-phosphate acyltransferase [EC:2.3.1.15 2.3.1.198]+ko01100//Metabolic pathways+ko01110//Biosynthesis of secondary metabolites+ko00564//Glycerophospholipid metabolis…	XM_022150369.1 PREDICTED: Helianthus annuus glycerol-3-phosphate acyltransferase 1 (LOC110904530), mRNA	glycerol-3-phosphate acyltransferase 1 [Artemisia annua]	Acyltransferase		Glycerol-3-phosphate acyltransferase 1 OS=Arabidopsis thaliana OX=3702 GN=GPAT1 PE=1 SV=1	GO:0016746//transferase activity, transferring acyl groups;GO:0016021//integral component of membrane
CL11365.Contig2_All	2.53	2.36	2.47	0.61	0.9	0.41	1385	1.80101	2.02917e-05		K14292//trimethylguanosine synthase [EC:2.1.1.-]+ko03013//RNA transport;K14292//trimethylguanosine synthase [EC:2.1.1.-]+ko03013//RNA transport;K14292//trimethylguanosine synthase [EC:2.1.1.-]+ko03013//RNA transport;K14292//trimethylguanosine synthase [EC:2.1.1.-]+ko03013//RNA transport;K14292//trimethylguanosine synthase [EC:2.1.1.-]+ko03013//RNA transport		WW domain-containing protein [Artemisia annua]	RNA cap guanine-N2 methyltransferase	[R] KOG2730 Methylase		GO:0001510//RNA methylation;GO:0009452//7-methylguanosine RNA capping;GO:0008168//methyltransferase activity
CL1137.Contig17_All	1.15	0.46	0.66	0.09	0	0.05	1207	2.94659	0.000667697
CL11387.Contig2_All	1.43	1.5	1.95	2.76	2.96	2.56	3141	-0.79249	0.00293915		K15200//general transcription factor 3C polypeptide 2;K15200//general transcription factor 3C polypeptide 2;K15200//general transcription factor 3C polypeptide 2;K15200//general transcription factor 3C polypeptide 2;K15200//general transcription factor 3C polypeptide 2	XM_022130819.1 PREDICTED: Helianthus annuus uncharacterized LOC110882925 (LOC110882925), transcript variant X2, mRNA	AT hook, DNA-binding motif-containing protein [Artemisia annua]	WD domain, G-beta repeat	[L] KOG1918 3-methyladenine DNA glycosidase		GO:0003677//DNA binding;GO:0006355//regulation of transcription, DNA-templated
CL11388.Contig1_All	0	0	0	1.6	0.93	1.16	333	-2.48338	0.0245004
CL11389.Contig2_All	11.04	11.59	12.44	16.86	15.47	16.05	3183	-0.503958	6.36076e-05		K00688//glycogen phosphorylase [EC:2.4.1.1]+ko01100//Metabolic pathways+ko00500//Starch and sucrose metabolism+ko01110//Biosynthesis of secondary metabolites;K00688//glycogen phosphorylase [EC:2.4.1.1]+ko01100//Metabolic pathways+ko00500//Starch and sucrose metabolism+ko01110//Biosynthesis of secondary metabolites;K00688//glycogen phosphorylase [EC:2.4.1.1]+ko01100//Metabolic pathways+ko00500//St…	XM_022168837.1 PREDICTED: Helianthus annuus alpha-1,4 glucan phosphorylase L isozyme, chloroplastic/amyloplastic-like (LOC110924852), mRNA	alpha-1,4 glucan phosphorylase L-1 isozyme, chloroplastic/amyloplastic [Artemisia annua]	Carbohydrate phosphorylase	[G] KOG2099 Glycogen phosphorylase	Alpha-1,4 glucan phosphorylase L isozyme, chloroplastic/amyloplastic OS=Ipomoea batatas OX=4120 PE=2 SV=1	GO:0009414//response to water deprivation;GO:0102250//linear malto-oligosaccharide phosphorylase activity;GO:0009266//response to temperature stimulus;GO:0102499//SHG alpha-glucan phosphorylase activity;GO:0005975//carbohydrate metabolic process;GO:0008184//glycogen phosphorylase activity;GO:0030170//pyridoxal phosphate binding;GO:0009570//chloroplast stroma
CL11391.Contig2_All	1.09	0.04	0.2	0	0	0	1220	2.35516	0.0407581		K11876//proteasome assembly chaperone 2;K11876//proteasome assembly chaperone 2;K11876//proteasome assembly chaperone 2;K11876//proteasome assembly chaperone 2;K11876//proteasome assembly chaperone 2	XM_022133851.1 PREDICTED: Helianthus annuus proteasome assembly chaperone 2 (LOC110886092), mRNA	clast3-related protein [Artemisia annua]	PAC2 family	[S] KOG3112 Uncharacterized conserved protein		GO:0000502//proteasome complex
CL11393.Contig1_All	6.31	7.54	6.36	8.82	8.95	8.17	5287	-0.398986	0.00820699		K18730//PERQ amino acid-rich with GYF domain-containing protein;K21951//homeobox protein Hox-A11;K09312//homeobox protein CDX1/4;K04508//transducin (beta)-like 1;K04508//transducin (beta)-like 1	XM_022155249.1 PREDICTED: Helianthus annuus homeobox-DDT domain protein RLT1-like (LOC110910633), transcript variant X2, mRNA	HB1/Asxl, restriction endonuclease HTH domain-containing protein [Artemisia annua]	DDT domain	[S] KOG4415 Uncharacterized conserved protein	Homeobox-DDT domain protein RLT2 OS=Arabidopsis thaliana OX=3702 GN=RLT2 PE=1 SV=1	GO:0003677//DNA binding;GO:0005634//nucleus;GO:0006355//regulation of transcription, DNA-templated;GO:0006351//transcription, DNA-templated;GO:0004519//endonuclease activity
CL1140.Contig3_All	0.35	0	0.12	1.29	1.55	1.97	628	-2.57023	0.00379726		K10859//DNA oxidative demethylase [EC:1.14.11.33];K10859//DNA oxidative demethylase [EC:1.14.11.33];K10859//DNA oxidative demethylase [EC:1.14.11.33];K10859//DNA oxidative demethylase [EC:1.14.11.33];K10859//DNA oxidative demethylase [EC:1.14.11.33]		oxoglutarate/iron-dependent dioxygenase [Artemisia annua]		[L] TWOG0626 Predicted alkylated DNA repair protein	DNA oxidative demethylase ALKBH2 OS=Arabidopsis thaliana OX=3702 GN=ALKBH2 PE=2 SV=2	GO:0051213//dioxygenase activity;GO:0016491//oxidoreductase activity
CL1140.Contig6_All	0.14	0.19	0.08	0.79	0.67	0.54	1192	-1.87508	0.0459615		K10859//DNA oxidative demethylase [EC:1.14.11.33];K10859//DNA oxidative demethylase [EC:1.14.11.33];K10859//DNA oxidative demethylase [EC:1.14.11.33];K10859//DNA oxidative demethylase [EC:1.14.11.33];K10859//DNA oxidative demethylase [EC:1.14.11.33]		DNA oxidative demethylase ALKBH2 [Helianthus annuus] >OTG23741.1 putative oxoglutarate/iron-dependent dioxygenase [Helianthus annuus]		[L] TWOG0626 Predicted alkylated DNA repair protein	DNA oxidative demethylase ALKBH2 OS=Arabidopsis thaliana OX=3702 GN=ALKBH2 PE=2 SV=2	GO:0051213//dioxygenase activity;GO:0016491//oxidoreductase activity
CL11406.Contig3_All	21.1	28.59	16.16	30.26	68.18	41.17	841	-1.07016	0.00217074				PREDICTED: uncharacterized protein LOC104891720 [Beta vulgaris subsp. vulgaris] >KMT12794.1 hypothetical protein BVRB_4g088880 [Beta vulgaris subsp. vulgaris]				GO:0030246//carbohydrate binding
CL11411.Contig2_All	23.86	23.59	25.12	32.26	36.27	34.03	763	-0.52538	0.000407777		K04645//clathrin light chain B+ko04144//Endocytosis;K04645//clathrin light chain B+ko04144//Endocytosis;K04645//clathrin light chain B+ko04144//Endocytosis;K04645//clathrin light chain B+ko04144//Endocytosis;K04645//clathrin light chain B+ko04144//Endocytosis	XM_022180333.1 PREDICTED: Helianthus annuus clathrin light chain 1-like (LOC110937877), mRNA	Clathrin light chain [Artemisia annua]	Clathrin light chain	[U] KOG4031 Vesicle coat protein clathrin, light chain	Clathrin light chain 1 OS=Arabidopsis thaliana OX=3702 GN=At2g20760 PE=2 SV=1	GO:0006886//intracellular protein transport;GO:0030132//clathrin coat of coated pit;GO:0030130//clathrin coat of trans-Golgi network vesicle;GO:0005198//structural molecule activity;GO:0016192//vesicle-mediated transport
CL11412.Contig1_All	20.47	22.56	19.19	14.44	14.29	13.84	639	0.514719	0.0307934				hypothetical protein CTI12_AA091890 [Artemisia annua]		[M] LSE0601 A Pollen extensin-like protein (Pex)	Pollen-specific leucine-rich repeat extensin-like protein 3 OS=Arabidopsis thaliana OX=3702 GN=PEX3 PE=2 SV=1
CL11415.Contig1_All	23.28	24.26	24.31	15.1	9.28	14.58	1300	0.824241	0.00103408		K15104//solute carrier family 25 (mitochondrial oxoglutarate transporter), member 11;K15104//solute carrier family 25 (mitochondrial oxoglutarate transporter), member 11;K15104//solute carrier family 25 (mitochondrial oxoglutarate transporter), member 11;K15104//solute carrier family 25 (mitochondrial oxoglutarate transporter), member 11;K15104//solute carrier family 25 (mitochondrial oxoglutarat…	BT013915.1 Lycopersicon esculentum clone 132912R, mRNA sequence	uncoupling protein 5 [Artemisia annua]	Mitochondrial carrier protein	[C] KOG0759 Mitochondrial oxoglutarate/malate carrier proteins	Mitochondrial uncoupling protein 4 OS=Arabidopsis thaliana OX=3702 GN=PUMP4 PE=2 SV=1	GO:0016021//integral component of membrane;GO:0022857//transmembrane transporter activity
CL11415.Contig2_All	15.54	13.81	12.75	8.74	6.17	9.38	1229	0.739025	0.00961757		K15104//solute carrier family 25 (mitochondrial oxoglutarate transporter), member 11;K15104//solute carrier family 25 (mitochondrial oxoglutarate transporter), member 11;K15104//solute carrier family 25 (mitochondrial oxoglutarate transporter), member 11;K15104//solute carrier family 25 (mitochondrial oxoglutarate transporter), member 11;K15104//solute carrier family 25 (mitochondrial oxoglutarat…	NM_127816.3 Arabidopsis thaliana uncoupling protein 5 (UCP5), mRNA	uncoupling protein 5 [Artemisia annua]	Mitochondrial carrier protein	[C] KOG0759 Mitochondrial oxoglutarate/malate carrier proteins	Mitochondrial uncoupling protein 4 OS=Arabidopsis thaliana OX=3702 GN=PUMP4 PE=2 SV=1	GO:0016021//integral component of membrane;GO:0022857//transmembrane transporter activity
CL11422.Contig2_All	232.98	180.91	215.4	237.83	278.06	313.58	2356	-0.43674	0.0307586		K01602//ribulose-bisphosphate carboxylase small chain [EC:4.1.1.39]+ko01100//Metabolic pathways+ko00710//Carbon fixation in photosynthetic organisms+ko01200//Carbon metabolism+ko00630//Glyoxylate and dicarboxylate metabolism;K01602//ribulose-bisphosphate carboxylase small chain [EC:4.1.1.39]+ko01100//Metabolic pathways+ko00710//Carbon fixation in photosynthetic organisms+ko01200//Carbon metabolis…	XM_022162221.1 PREDICTED: Helianthus annuus ribulose bisphosphate carboxylase small chain 4, chloroplastic-like (LOC110917772), mRNA	C4-dicarboxylate transporter/malic acid transport protein [Artemisia annua]	Voltage-dependent anion channel		Guard cell S-type anion channel SLAC1 OS=Arabidopsis thaliana OX=3702 GN=SLAC1 PE=1 SV=1	GO:0008308//voltage-gated anion channel activity;GO:0005623//cell;GO:0016021//integral component of membrane;GO:0006873//cellular ion homeostasis
CL1146.Contig5_All	6.44	6.16	5.62	10.24	11.54	8.63	3491	-0.770301	2.44268e-07			LT594797.1 Theobroma cacao genome assembly, chromosome: X	S-adenosyl-L-methionine-dependent methyltransferases superfamily protein [Artemisia annua]				GO:0008168//methyltransferase activity;GO:0016021//integral component of membrane
CL11464.Contig1_All	23.72	20.57	20.52	15.91	16.87	13.4	1658	0.452173	0.00917842		K10802//high mobility group protein B1+ko03410//Base excision repair;K11296//high mobility group protein B3;K10802//high mobility group protein B1+ko03410//Base excision repair;K10802//high mobility group protein B1+ko03410//Base excision repair;K11295//high mobility group protein B2	XM_011075782.2 PREDICTED: Sesamum indicum HMG1/2-like protein (LOC105158880), mRNA	HMG1/2-like protein [Cynara cardunculus var. scolymus]	HMG (high mobility group) box	[R] KOG0381 HMG box-containing protein	HMG1/2-like protein OS=Ipomoea nil OX=35883 PE=2 SV=1	GO:0003677//DNA binding;GO:0005634//nucleus
CL11464.Contig2_All	143.28	128.69	120	92.18	96.79	79.2	818	0.517063	4.45838e-05		K10802//high mobility group protein B1+ko03410//Base excision repair;K11296//high mobility group protein B3;K10802//high mobility group protein B1+ko03410//Base excision repair;K10802//high mobility group protein B1+ko03410//Base excision repair;K11295//high mobility group protein B2	XM_011075782.2 PREDICTED: Sesamum indicum HMG1/2-like protein (LOC105158880), mRNA	HMG1/2-like protein [Cynara cardunculus var. scolymus]	HMG (high mobility group) box	[R] KOG0381 HMG box-containing protein	HMG1/2-like protein OS=Ipomoea nil OX=35883 PE=2 SV=1	GO:0003677//DNA binding;GO:0005634//nucleus
CL11476.Contig2_All	5.14	4.83	4.49	2.81	2.77	2.54	1491	0.780367	0.00420294		K17500//integrin-linked kinase-associated serine/threonine phosphatase 2C [EC:3.1.3.16];K17500//integrin-linked kinase-associated serine/threonine phosphatase 2C [EC:3.1.3.16]	XM_022139022.1 PREDICTED: Helianthus annuus WAT1-related protein At5g40230-like (LOC110891335), mRNA	eamA domain, WAT1-related protein [Artemisia annua]	EamA-like transporter family	[R] LSE0148 A Nodulin-like protein	WAT1-related protein At3g28050 OS=Arabidopsis thaliana OX=3702 GN=At3g28050 PE=2 SV=1	GO:0016021//integral component of membrane;GO:0022857//transmembrane transporter activity
CL11486.Contig2_All	1.14	1.16	0.98	1.69	1.95	1.46	6079	-0.662993	0.00842437		K03006//DNA-directed RNA polymerase II subunit RPB1 [EC:2.7.7.6]+ko03020//RNA polymerase;K02184//formin 2;K02184//formin 2	XM_022182487.1 PREDICTED: Helianthus annuus uncharacterized LOC110940920 (LOC110940920), transcript variant X3, mRNA	DNA-binding, integrase-type [Artemisia annua]	Methyl-CpG binding domain	[T] KOG1187 Serine/threonine protein kinase	Methyl-CpG-binding domain-containing protein 8 OS=Arabidopsis thaliana OX=3702 GN=MBD8 PE=2 SV=1	GO:0003677//DNA binding;GO:0005634//nucleus
CL1149.Contig2_All	14.33	17.98	16.02	27.93	26.15	26.81	1546	-0.777337	2.02271e-08				tetratricopeptide-like helical domain-containing protein [Artemisia annua]	Tetratricopeptide repeat			GO:0006396//RNA processing
CL1149.Contig7_All	10.18	11.56	8.01	22.03	21.23	23.56	1592	-1.19396	5.32393e-12				tetratricopeptide-like helical domain-containing protein [Artemisia annua]	Tetratricopeptide repeat			GO:0006396//RNA processing
CL1149.Contig9_All	13.17	22.14	19.12	24.41	29.7	24.64	1602	-0.560102	0.0427814				tetratricopeptide-like helical domain-containing protein [Artemisia annua]	Tetratricopeptide repeat			GO:0006396//RNA processing
CL11494.Contig1_All	2.7	2.37	3.03	0.1	0.11	0.3	445	2.98607	8.74842e-05				TCP-1-eta subunit [Artemisia annua]
CL11501.Contig3_All	12.2	15.03	12.41	17.61	20.76	15.9	1939	-0.484361	0.0107552		K15692//E3 ubiquitin-protein ligase RNF13 [EC:2.3.2.27];K15692//E3 ubiquitin-protein ligase RNF13 [EC:2.3.2.27];K15692//E3 ubiquitin-protein ligase RNF13 [EC:2.3.2.27];K15692//E3 ubiquitin-protein ligase RNF13 [EC:2.3.2.27];K15692//E3 ubiquitin-protein ligase RNF13 [EC:2.3.2.27]	XM_022137044.1 PREDICTED: Helianthus annuus receptor homology region, transmembrane domain- and RING domain-containing protein 2-like (LOC110889507), mRNA	protease-associated (PA) RING/U-box zinc finger family protein [Artemisia annua]	Ring finger domain	[O] KOG4628 Predicted E3 ubiquitin ligase	Receptor homology region, transmembrane domain- and RING domain-containing protein 2 OS=Arabidopsis thaliana OX=3702 GN=RMR2 PE=2 SV=1	GO:0008233//peptidase activity;GO:0016021//integral component of membrane
CL11518.Contig2_All	17.72	18	18.09	24.34	23.72	23.87	1462	-0.454085	0.000377085		K18655//ATP-dependent RNA helicase DDX19/DBP5 [EC:3.6.4.13];K18655//ATP-dependent RNA helicase DDX19/DBP5 [EC:3.6.4.13];K18655//ATP-dependent RNA helicase DDX19/DBP5 [EC:3.6.4.13];K18655//ATP-dependent RNA helicase DDX19/DBP5 [EC:3.6.4.13];K18655//ATP-dependent RNA helicase DDX19/DBP5 [EC:3.6.4.13]	KY792991.1 Zantedeschia aethiopica chloroplast, complete genome	DEAD-box ATP-dependent RNA helicase 38 [Helianthus annuus] >OTF92082.1 putative P-loop containing nucleoside triphosphate hydrolases superfamily protein [Helianthus annuus]	Helicase conserved C-terminal domain	[A] KOG0332 ATP-dependent RNA helicase	DEAD-box ATP-dependent RNA helicase 38 OS=Oryza sativa subsp. japonica OX=39947 GN=Os03g0158200 PE=3 SV=1	GO:0016787//hydrolase activity;GO:0005524//ATP binding;GO:0004386//helicase activity;GO:0003676//nucleic acid binding
CL11531.Contig1_All	21.34	20.44	23.79	13.73	12.91	11	1457	0.759962	4.53929e-07		K22503//aspartyl-tRNA synthetase [EC:6.1.1.12]+ko00970//Aminoacyl-tRNA biosynthesis;K21919//BTB/POZ domain-containing protein KCTD9;K20290//conserved oligomeric Golgi complex subunit 3;K02575//MFS transporter, NNP family, nitrate/nitrite transporter+ko00910//Nitrogen metabolism;K05019//chloride channel, nucleotide-sensitive, 1A+ko03013//RNA transport	XM_010667298.1 PREDICTED: Beta vulgaris subsp. vulgaris putative nuclease HARBI1 (LOC104882884), mRNA	uncharacterized protein LOC110907935 isoform X1 [Helianthus annuus]	Plant transposon protein	[S] LSE0417 A Uncharacterized protein
CL11539.Contig1_All	2.54	2.59	1.85	0.39	0.56	1.02	649	1.55201	0.0496772
CL11552.Contig11_All	0.89	2.15	1.99	3.4	6.75	4.63	3686	-1.52236	5.62824e-05		K15363//fanconi-associated nuclease 1 [EC:3.1.21.- 3.1.4.1];K01807//ribose 5-phosphate isomerase A [EC:5.3.1.6]+ko00030//Pentose phosphate pathway+ko01230//Biosynthesis of amino acids+ko01100//Metabolic pathways+ko01110//Biosynthesis of secondary metabolites+ko00710//Carbon fixation in photosynthetic organisms+ko01200//Carbon metabolism	XM_022121871.1 PREDICTED: Helianthus annuus metal-nicotianamine transporter YSL3-like (LOC110872967), mRNA	metal-nicotianamine transporter YSL3-like [Helianthus annuus]	OPT oligopeptide transporter protein	[PR] TWOG0118 Predicted Fe(III)-siderophore transporter	Metal-nicotianamine transporter YSL3 OS=Arabidopsis thaliana OX=3702 GN=YSL3 PE=2 SV=1	GO:0055085//transmembrane transport;GO:0016021//integral component of membrane
CL11552.Contig5_All	0.48	1.25	1.25	2.45	2.78	2.42	2343	-1.33342	0.00259446		K15363//fanconi-associated nuclease 1 [EC:3.1.21.- 3.1.4.1];K01807//ribose 5-phosphate isomerase A [EC:5.3.1.6]+ko00030//Pentose phosphate pathway+ko01230//Biosynthesis of amino acids+ko01100//Metabolic pathways+ko01110//Biosynthesis of secondary metabolites+ko00710//Carbon fixation in photosynthetic organisms+ko01200//Carbon metabolism	XM_022121871.1 PREDICTED: Helianthus annuus metal-nicotianamine transporter YSL3-like (LOC110872967), mRNA	Oligopeptide transporter OPT superfamily [Artemisia annua]	OPT oligopeptide transporter protein	[PR] TWOG0118 Predicted Fe(III)-siderophore transporter	Metal-nicotianamine transporter YSL3 OS=Arabidopsis thaliana OX=3702 GN=YSL3 PE=2 SV=1	GO:0055085//transmembrane transport;GO:0016021//integral component of membrane
CL11564.Contig1_All	33.6	42.7	33.32	15.75	14.39	16.06	984	1.19863	1.33077e-13	Tify	K13464//jasmonate ZIM domain-containing protein+ko04075//Plant hormone signal transduction;K13464//jasmonate ZIM domain-containing protein+ko04075//Plant hormone signal transduction;K13464//jasmonate ZIM domain-containing protein+ko04075//Plant hormone signal transduction;K13464//jasmonate ZIM domain-containing protein+ko04075//Plant hormone signal transduction;K13464//jasmonate ZIM domain-contai…	KJ651999.1 Artemisia annua ZIM-domain protein 1 (JAZ1) mRNA, complete cds	ZIM-domain protein 1 [Artemisia annua] >PWA43218.1 ZIM-domain protein 1 [Artemisia annua]	tify domain	[S] LSE0151 A Uncharacterized protein	Protein TIFY 10A OS=Arabidopsis thaliana OX=3702 GN=TIFY10A PE=1 SV=1
CL11564.Contig2_All	18.14	8.28	14.39	4.69	9.21	4.63	1025	1.06946	0.0209473	Tify	K13464//jasmonate ZIM domain-containing protein+ko04075//Plant hormone signal transduction;K13464//jasmonate ZIM domain-containing protein+ko04075//Plant hormone signal transduction;K13464//jasmonate ZIM domain-containing protein+ko04075//Plant hormone signal transduction;K13464//jasmonate ZIM domain-containing protein+ko04075//Plant hormone signal transduction;K13464//jasmonate ZIM domain-contai…	KJ651999.1 Artemisia annua ZIM-domain protein 1 (JAZ1) mRNA, complete cds	ZIM-domain protein 1 [Artemisia annua] >PWA43218.1 ZIM-domain protein 1 [Artemisia annua]	tify domain	[S] LSE0151 A Uncharacterized protein	Protein TIFY 10A OS=Arabidopsis thaliana OX=3702 GN=TIFY10A PE=1 SV=1
CL11567.Contig1_All	0.33	0.28	0.5	0.82	0.79	1.22	2581	-1.33166	0.0205026		K04506//E3 ubiquitin-protein ligase SIAH1 [EC:2.3.2.27]+ko04120//Ubiquitin mediated proteolysis	CP018159.1 Oryza sativa Indica Group cultivar Shuhui498 chromosome 3 sequence	Aminotransferase-like mobile domain-containing protein [Artemisia annua]	Seven in absentia protein family	[R] KOG3002 Zn finger protein	E3 ubiquitin-protein ligase SINA-like 7 OS=Arabidopsis thaliana OX=3702 GN=At5g37890 PE=2 SV=1	GO:0003677//DNA binding;GO:0005634//nucleus;GO:0006511//ubiquitin-dependent protein catabolic process;GO:0007275//multicellular organism development;GO:0016567//protein ubiquitination;GO:0008270//zinc ion binding;GO:0008483//transaminase activity
CL11567.Contig4_All	0.89	1.05	1.44	3.26	4.01	2.84	3899	-1.58535	1.23284e-10		K04506//E3 ubiquitin-protein ligase SIAH1 [EC:2.3.2.27]+ko04120//Ubiquitin mediated proteolysis	CP018159.1 Oryza sativa Indica Group cultivar Shuhui498 chromosome 3 sequence	Aminotransferase-like mobile domain-containing protein [Artemisia annua]	Seven in absentia protein family	[R] KOG3002 Zn finger protein	E3 ubiquitin-protein ligase SINA-like 10 OS=Arabidopsis thaliana OX=3702 GN=At5g37930 PE=2 SV=1	GO:0005634//nucleus;GO:0006511//ubiquitin-dependent protein catabolic process;GO:0007275//multicellular organism development;GO:0016567//protein ubiquitination;GO:0008270//zinc ion binding;GO:0008483//transaminase activity
CL11568.Contig3_All	0.45	1.06	0.23	0	0	0	958	2.81268	0.00556765
CL11573.Contig1_All	11.08	8.01	9.79	7.26	4.39	4.84	1512	0.750271	0.0314499		K22889//trichothecene 3-O-acetyltransferase [EC:2.3.1.-];K22889//trichothecene 3-O-acetyltransferase [EC:2.3.1.-];K22889//trichothecene 3-O-acetyltransferase [EC:2.3.1.-];K22889//trichothecene 3-O-acetyltransferase [EC:2.3.1.-]	XM_022183007.1 PREDICTED: Helianthus annuus uncharacterized acetyltransferase At3g50280-like (LOC110941383), mRNA	transferase, Chloramphenicol acetyltransferase-like domain protein [Artemisia annua]	Transferase family	[RQ] TWOG0156 Predicted anthranilate N-hydroxycinnamoyl/benzoyltransferase	Protein ENHANCED PSEUDOMONAS SUSCEPTIBILTY 1 OS=Arabidopsis thaliana OX=3702 GN=EPS1 PE=2 SV=1	GO:0016747//transferase activity, transferring acyl groups other than amino-acyl groups
CL11577.Contig2_All	2.46	1.13	1.49	0.21	0.05	0.24	978	2.70887	0.000117627				auxin canalization protein (DUF828) [Artemisia annua]
CL11579.Contig1_All	2.91	2.79	3.04	0.71	0.94	1.02	787	1.56148	0.00209069
CL11591.Contig3_All	3.28	3.96	4.41	7.18	7.84	6.44	1142	-0.897036	0.000691398		K20858//calcium uniporter protein, mitochondrial	XM_002274282.4 PREDICTED: Vitis vinifera pentatricopeptide repeat-containing protein At4g21190 (LOC100247467), mRNA	Pentatricopeptide repeat-containing protein [Artemisia annua]	PPR repeat family		Pentatricopeptide repeat-containing protein At4g21190 OS=Arabidopsis thaliana OX=3702 GN=EMB1417 PE=2 SV=1
CL11592.Contig3_All	29.41	24.37	22.81	19.22	13.49	11.28	696	0.758511	0.0138618				hypothetical protein CTI12_AA380030 [Artemisia annua]	Wound-induced protein WI12		Wound-induced protein 1 OS=Solanum tuberosum OX=4113 GN=WUN1 PE=2 SV=1
CL11595.Contig1_All	4.93	2.39	3.63	7.49	9.48	6.05	1289	-1.06491	0.00514106			XM_022178937.1 PREDICTED: Helianthus annuus uncharacterized LOC110936530 (LOC110936530), mRNA	SNARE associated Golgi protein [Artemisia annua]	SNARE associated Golgi protein			GO:0016021//integral component of membrane
CL11600.Contig1_All	39.43	40.29	36.75	23.71	23.34	21.97	501	0.729641	8.52461e-06			KP332426.1 Chrysanthemum x morifolium microsatellite JH-586 sequence
CL11603.Contig1_All	0.18	0.35	0.26	1.43	2.43	0.23	3167	-2.03046	0.00786003			XM_022150409.1 PREDICTED: Helianthus annuus NAC domain-containing protein 53-like (LOC110904568), mRNA	NAC domain containing protein 53 [Artemisia annua]				GO:0003677//DNA binding;GO:0005634//nucleus;GO:0006355//regulation of transcription, DNA-templated;GO:0016021//integral component of membrane;GO:0016874//ligase activity
CL1161.Contig6_All	3.52	3.93	3.9	10.53	6.5	7.9	2190	-1.15735	1.73106e-06			XM_022144389.1 PREDICTED: Helianthus annuus sodium/calcium exchanger NCL2-like (LOC110897630), mRNA	sodium/calcium exchanger NCL2-like [Lactuca sativa]	EF hand		Sodium/calcium exchanger NCL OS=Arabidopsis thaliana OX=3702 GN=NCL PE=2 SV=1	GO:0055085//transmembrane transport;GO:0005509//calcium ion binding;GO:0016021//integral component of membrane
CL1161.Contig9_All	5.61	4.8	4.76	2.64	2.86	2.04	974	0.959805	0.00731589			XM_022144389.1 PREDICTED: Helianthus annuus sodium/calcium exchanger NCL2-like (LOC110897630), mRNA	sodium/calcium exchanger membrane region, Calcium binding protein 2 [Artemisia annua]	Sodium/calcium exchanger protein		Sodium/calcium exchanger NCL OS=Arabidopsis thaliana OX=3702 GN=NCL PE=2 SV=1	GO:0055085//transmembrane transport;GO:0005509//calcium ion binding;GO:0016021//integral component of membrane
CL11612.Contig1_All	1.25	1.33	1.63	0.18	0.25	0.18	691	2.20256	0.00623326
CL11639.Contig6_All	29.01	18.27	22.63	13.73	6.6	13.71	1251	0.959122	0.0136592		K03860//phosphatidylinositol glycan, class Q+ko01100//Metabolic pathways+ko00563//Glycosylphosphatidylinositol (GPI)-anchor biosynthesis	XM_022149821.1 PREDICTED: Helianthus annuus gibberellin-regulated protein 6-like (LOC110904015), mRNA	GASA-like protein GEG2 [Artemisia annua]		[R] LSE0474 A Gibberellin-regulated protein	Gibberellin-regulated protein 6 OS=Arabidopsis thaliana OX=3702 GN=GASA6 PE=3 SV=1
CL11642.Contig1_All	1.38	0.78	1.17	0.08	0.06	0.16	536	2.29325	0.031258
CL11676.Contig2_All	7.43	6.76	8.61	2.82	3.89	4.58	992	0.948903	0.00632549				hypothetical protein CTI12_AA161790 [Artemisia annua]	RNA recognition motif. (a.k.a. RRM, RBD, or RNP domain)			GO:0003676//nucleic acid binding
CL1168.Contig7_All	0.41	0.6	0.77	2.51	1.63	1.54	1829	-1.63096	0.000461821		K16818//phospholipase A1 [EC:3.1.1.32]+ko00592//alpha-Linolenic acid metabolism+ko01100//Metabolic pathways+ko01110//Biosynthesis of secondary metabolites+ko00564//Glycerophospholipid metabolism;K16818//phospholipase A1 [EC:3.1.1.32]+ko00592//alpha-Linolenic acid metabolism+ko01100//Metabolic pathways+ko01110//Biosynthesis of secondary metabolites+ko00564//Glycerophospholipid metabolism;K16818//p…		triacylglycerol lipase-like 1 [Artemisia annua]	Lipase (class 3)	[I] KOG4569 Predicted lipase	Phospholipase A1-IIbeta OS=Arabidopsis thaliana OX=3702 GN=At2g31100 PE=1 SV=2	GO:0016787//hydrolase activity;GO:0006629//lipid metabolic process
CL117.Contig4_All	4.01	0.69	2.05	0	0	0.12	795	3.78215	1.93056e-06		K03671//thioredoxin 1;K03671//thioredoxin 1;K03671//thioredoxin 1;K03671//thioredoxin 1		Thioredoxin [Artemisia annua]	Thioredoxin	[O] KOG0910 Thioredoxin-like protein	Thioredoxin Y2, chloroplastic OS=Arabidopsis thaliana OX=3702 GN=At1g43560 PE=2 SV=1	GO:0006662//glycerol ether metabolic process;GO:0015035//protein disulfide oxidoreductase activity;GO:0005623//cell;GO:0045454//cell redox homeostasis
CL11702.Contig2_All	3.89	4.38	4.17	5.19	5.35	4.63	6914	-0.326392	0.0444227		K22748//histone-lysine N-methyltransferase ATXR3 [EC:2.1.1.43]+ko00310//Lysine degradation;K22748//histone-lysine N-methyltransferase ATXR3 [EC:2.1.1.43]+ko00310//Lysine degradation;K22748//histone-lysine N-methyltransferase ATXR3 [EC:2.1.1.43]+ko00310//Lysine degradation;K22748//histone-lysine N-methyltransferase ATXR3 [EC:2.1.1.43]+ko00310//Lysine degradation;K22748//histone-lysine N-methyltran…	XM_022167397.1 PREDICTED: Helianthus annuus histone-lysine N-methyltransferase ATXR3 (LOC110923248), mRNA	F-box domain, cyclin-like protein [Artemisia annua]	SET domain	[BK] KOG1080 Histone H3 (Lys4) methyltransferase complex, subunit SET1 and related methyltransferases	Histone-lysine N-methyltransferase ATXR3 OS=Arabidopsis thaliana OX=3702 GN=ATXR3 PE=2 SV=2	GO:0005634//nucleus;GO:0018024//histone-lysine N-methyltransferase activity
CL11707.Contig1_All	1.22	0.8	1.04	3.06	3.31	2.89	619	-1.50903	0.00951209
CL11718.Contig7_All	6.21	4.8	5.56	9.34	7.51	9.47	1297	-0.695742	0.014472	bHLH	K04733//interleukin-1 receptor-associated kinase 4 [EC:2.7.11.1];K11253//histone H3;K04733//interleukin-1 receptor-associated kinase 4 [EC:2.7.11.1];K12126//phytochrome-interacting factor 3+ko04712//Circadian rhythm - plant+ko04075//Plant hormone signal transduction;K12126//phytochrome-interacting factor 3+ko04712//Circadian rhythm - plant+ko04075//Plant hormone signal transduction	XM_022128272.1 PREDICTED: Helianthus annuus transcription factor bHLH79 (LOC110879750), transcript variant X2, mRNA	basic helix-loop-helix (bHLH) DNA-binding superfamily protein [Artemisia annua]	Helix-loop-helix DNA-binding domain	[KT] LSE0107 A bHLH transcription factor	Transcription factor BHLH094 OS=Oryza sativa subsp. japonica OX=39947 GN=BHLH094 PE=1 SV=2	GO:0003677//DNA binding;GO:0006355//regulation of transcription, DNA-templated;GO:0046983//protein dimerization activity
CL11722.Contig7_All	11.52	12.51	10.71	14.29	17.41	14.69	2105	-0.450887	0.00738531		K08726//soluble epoxide hydrolase / lipid-phosphate phosphatase [EC:3.3.2.10 3.1.3.76]+ko04146//Peroxisome+ko00590//Arachidonic acid metabolism+ko01100//Metabolic pathways;K08726//soluble epoxide hydrolase / lipid-phosphate phosphatase [EC:3.3.2.10 3.1.3.76]+ko04146//Peroxisome+ko00590//Arachidonic acid metabolism+ko01100//Metabolic pathways;K10144//RING finger and CHY zinc finger domain-containi…	XM_022180305.1 PREDICTED: Helianthus annuus bifunctional epoxide hydrolase 2-like (LOC110937854), mRNA	epoxide hydrolase [Artemisia annua]	alpha/beta hydrolase fold	[I] KOG4178 Soluble epoxide hydrolase	Protein TIC 56, chloroplastic OS=Arabidopsis thaliana OX=3702 GN=TIC56 PE=1 SV=1	GO:0016787//hydrolase activity;GO:0003824//catalytic activity
CL11736.Contig1_All	2.03	1.41	1.56	0	0.11	0.11	423	2.75544	0.00327476					NikR C terminal nickel binding domain
CL11745.Contig1_All	7.11	4.71	5.94	1.84	1.18	1.24	1056	1.95987	1.00974e-08		K14496//abscisic acid receptor PYR/PYL family+ko04016//MAPK signaling pathway - plant+ko04075//Plant hormone signal transduction;K14496//abscisic acid receptor PYR/PYL family+ko04016//MAPK signaling pathway - plant+ko04075//Plant hormone signal transduction;K14496//abscisic acid receptor PYR/PYL family+ko04016//MAPK signaling pathway - plant+ko04075//Plant hormone signal transduction;K14496//absc…		Polyketide cyclase/dehydrase [Artemisia annua]	Polyketide cyclase / dehydrase and lipid transport	[S] LSE0385 A Uncharacterized protein	Abscisic acid receptor PYL4 OS=Arabidopsis thaliana OX=3702 GN=PYL4 PE=1 SV=1
CL11745.Contig2_All	3.32	2.18	3.67	1.73	0.93	1.11	1007	1.17984	0.0471121		K14496//abscisic acid receptor PYR/PYL family+ko04016//MAPK signaling pathway - plant+ko04075//Plant hormone signal transduction;K14496//abscisic acid receptor PYR/PYL family+ko04016//MAPK signaling pathway - plant+ko04075//Plant hormone signal transduction;K14496//abscisic acid receptor PYR/PYL family+ko04016//MAPK signaling pathway - plant+ko04075//Plant hormone signal transduction;K14496//absc…		Polyketide cyclase/dehydrase [Artemisia annua]	Polyketide cyclase / dehydrase and lipid transport	[S] LSE0385 A Uncharacterized protein	Abscisic acid receptor PYL4 OS=Arabidopsis thaliana OX=3702 GN=PYL4 PE=1 SV=1
CL11751.Contig2_All	19.66	22.6	20.32	40.02	41.68	35.61	2042	-0.940213	3.71444e-20		K00128//aldehyde dehydrogenase (NAD+) [EC:1.2.1.3]+ko00410//beta-Alanine metabolism+ko00310//Lysine degradation+ko00010//Glycolysis / Gluconeogenesis+ko00903//Limonene and pinene degradation+ko00380//Tryptophan metabolism+ko00330//Arginine and proline metabolism+ko00280//Valine, leucine and isoleucine degradation+ko01100//Metabolic pathways+ko00053//Ascorbate and aldarate metabolism+ko00340//Hist…	XM_022128354.1 PREDICTED: Helianthus annuus aldehyde dehydrogenase family 2 member B4, mitochondrial-like (LOC110879823), mRNA	aldehyde dehydrogenase family 2 member B4, mitochondrial-like [Lactuca sativa] >PLY66396.1 hypothetical protein LSAT_4X74900 [Lactuca sativa]	Aldehyde dehydrogenase family	[C] KOG2450 Aldehyde dehydrogenase	Aldehyde dehydrogenase family 2 member B4, mitochondrial OS=Arabidopsis thaliana OX=3702 GN=ALDH2B4 PE=1 SV=1	GO:0016620//oxidoreductase activity, acting on the aldehyde or oxo group of donors, NAD or NADP as acceptor;GO:0043878//glyceraldehyde-3-phosphate dehydrogenase (NAD+) (non-phosphorylating) activity;GO:0004029//aldehyde dehydrogenase (NAD) activity
CL11755.Contig1_All	1.04	1.09	1.13	0.11	0.18	0	1024	2.83336	0.000274015
CL11755.Contig2_All	2.7	2.69	2.36	0.42	1.07	0.66	677	1.71312	0.00948564					Protein of unknown function (DUF2457)
CL11763.Contig1_All	5.41	4.23	5.41	2.69	1.68	1.99	1108	1.15783	0.00157109		K03809//NAD(P)H dehydrogenase (quinone) [EC:1.6.5.2]+ko00130//Ubiquinone and other terpenoid-quinone biosynthesis+ko01100//Metabolic pathways+ko01110//Biosynthesis of secondary metabolites;K03809//NAD(P)H dehydrogenase (quinone) [EC:1.6.5.2]+ko00130//Ubiquinone and other terpenoid-quinone biosynthesis+ko01100//Metabolic pathways+ko01110//Biosynthesis of secondary metabolites;K03809//NAD(P)H dehyd…	XM_022172827.1 PREDICTED: Helianthus annuus NAD(P)H dehydrogenase (quinone) FQR1 (LOC110929660), mRNA	flavodoxin-like quinone reductase 1 [Artemisia annua]	NADPH-dependent FMN reductase	[R] KOG3135 1,4-benzoquinone reductase-like; Trp repressor binding protein-like/protoplast-secreted protein	Probable NAD(P)H dehydrogenase (quinone) FQR1-like 1 OS=Arabidopsis thaliana OX=3702 GN=At4g27270 PE=1 SV=1	GO:0010181//FMN binding;GO:0003955//NAD(P)H dehydrogenase (quinone) activity
CL11774.Contig5_All	0	0	0.09	1.29	1.99	1.58	1739	-4.61163	4.58855e-14
CL11776.Contig2_All	68.48	63.87	59.14	85.03	100.01	83.72	1206	-0.519229	8.71432e-06		K13418//somatic embryogenesis receptor kinase 1 [EC:2.7.10.1 2.7.11.1];K13418//somatic embryogenesis receptor kinase 1 [EC:2.7.10.1 2.7.11.1];K13418//somatic embryogenesis receptor kinase 1 [EC:2.7.10.1 2.7.11.1];K13418//somatic embryogenesis receptor kinase 1 [EC:2.7.10.1 2.7.11.1];K13418//somatic embryogenesis receptor kinase 1 [EC:2.7.10.1 2.7.11.1]	XM_022180464.1 PREDICTED: Helianthus annuus leucine-rich repeat protein 1-like (LOC110937998), mRNA	leucine-rich repeat protein 1 [Citrus clementina] >XP_006483027.1 leucine-rich repeat protein 1 [Citrus sinensis] >ESR52071.1 hypothetical protein CICLE_v10032710mg [Citrus clementina] >KDO83143.1 hypothetical protein CISIN_1g027850mg [Citrus sinensis] >GAY36802.1 hypothetical protein CUMW_024660 [Citrus unshiu]	Leucine rich repeat	[R] KOG0619 FOG: Leucine rich repeat	Leucine-rich repeat protein 1 OS=Arabidopsis thaliana OX=3702 GN=LRR1 PE=1 SV=1	GO:0016301//kinase activity
CL11780.Contig3_All	1.63	0.53	1.79	4.14	16.38	4.59	2142	-2.07383	0.0255423		K22390//acid phosphatase type 7;K22390//acid phosphatase type 7;K22390//acid phosphatase type 7;K22390//acid phosphatase type 7	XM_022120654.1 PREDICTED: Helianthus annuus probable inactive purple acid phosphatase 1 (LOC110871898), mRNA	probable inactive purple acid phosphatase 1 [Helianthus annuus] >OTG17397.1 putative purple acid phosphatases superfamily protein [Helianthus annuus]	Calcineurin-like phosphoesterase	[G] KOG1378 Purple acid phosphatase	Probable inactive purple acid phosphatase 1 OS=Arabidopsis thaliana OX=3702 GN=PAP1 PE=2 SV=1	GO:0046872//metal ion binding;GO:0003993//acid phosphatase activity
CL11788.Contig1_All	174.11	200.39	177.38	143.8	137.71	133.95	2156	0.368887	0.000471101		K00366//ferredoxin-nitrite reductase [EC:1.7.7.1]+ko00910//Nitrogen metabolism;K00366//ferredoxin-nitrite reductase [EC:1.7.7.1]+ko00910//Nitrogen metabolism;K00366//ferredoxin-nitrite reductase [EC:1.7.7.1]+ko00910//Nitrogen metabolism;K00366//ferredoxin-nitrite reductase [EC:1.7.7.1]+ko00910//Nitrogen metabolism;K00366//ferredoxin-nitrite reductase [EC:1.7.7.1]+ko00910//Nitrogen metabolism	XM_022180705.1 PREDICTED: Helianthus annuus ferredoxin--nitrite reductase, chloroplastic-like (LOC110938246), mRNA	ferredoxin--nitrite reductase protein [Artemisia annua]	Nitrite and sulphite reductase 4Fe-4S domain	[P] KOG0560 Sulfite reductase (ferredoxin)	Ferredoxin--nitrite reductase, chloroplastic OS=Betula pendula OX=3505 GN=NIR1 PE=2 SV=1	GO:0020037//heme binding;GO:0051536//iron-sulfur cluster binding;GO:0016491//oxidoreductase activity
CL11792.Contig1_All	5.37	6.5	5.05	9.96	9.99	10.94	5553	-0.906043	2.3891e-10		K00705//4-alpha-glucanotransferase [EC:2.4.1.25]+ko01100//Metabolic pathways+ko00500//Starch and sucrose metabolism+ko01110//Biosynthesis of secondary metabolites;K00705//4-alpha-glucanotransferase [EC:2.4.1.25]+ko01100//Metabolic pathways+ko00500//Starch and sucrose metabolism+ko01110//Biosynthesis of secondary metabolites;K00705//4-alpha-glucanotransferase [EC:2.4.1.25]+ko01100//Metabolic pathw…	XM_022114622.1 PREDICTED: Helianthus annuus 4-alpha-glucanotransferase DPE2 (LOC110865379), mRNA	4-alpha-glucanotransferase DPE2 [Helianthus annuus] >OTG22978.1 putative disproportionating enzyme 2 [Helianthus annuus]	4-alpha-glucanotransferase	[G] LSE0250 A 4-alpha-glucanotransferase involved in glycogen metabolism	4-alpha-glucanotransferase DPE2 OS=Arabidopsis thaliana OX=3702 GN=DPE2 PE=1 SV=1	GO:2001070//starch binding;GO:0004134//4-alpha-glucanotransferase activity
CL11792.Contig2_All	8.5	6.83	8.49	15.22	14.29	12.57	5610	-0.855904	2.41429e-10		K00705//4-alpha-glucanotransferase [EC:2.4.1.25]+ko01100//Metabolic pathways+ko00500//Starch and sucrose metabolism+ko01110//Biosynthesis of secondary metabolites;K00705//4-alpha-glucanotransferase [EC:2.4.1.25]+ko01100//Metabolic pathways+ko00500//Starch and sucrose metabolism+ko01110//Biosynthesis of secondary metabolites;K00705//4-alpha-glucanotransferase [EC:2.4.1.25]+ko01100//Metabolic pathw…	XM_022114622.1 PREDICTED: Helianthus annuus 4-alpha-glucanotransferase DPE2 (LOC110865379), mRNA	4-alpha-glucanotransferase DPE2 [Helianthus annuus] >OTG22978.1 putative disproportionating enzyme 2 [Helianthus annuus]	4-alpha-glucanotransferase	[G] LSE0250 A 4-alpha-glucanotransferase involved in glycogen metabolism	4-alpha-glucanotransferase DPE2 OS=Arabidopsis thaliana OX=3702 GN=DPE2 PE=1 SV=1	GO:2001070//starch binding;GO:0004134//4-alpha-glucanotransferase activity
CL11814.Contig2_All	0.87	0.7	0.59	0.13	0.23	0.31	4003	1.53111	0.00549538				albumin-2 [Artemisia annua]	Hemopexin		Albumin-2 OS=Pisum sativum OX=3888 PE=2 SV=1	GO:0046872//metal ion binding
CL11824.Contig2_All	6.7	4.86	7.45	4.05	3.15	3.64	1790	0.755869	0.0188511		K20619//cytochrome P450 family 78 subfamily A;K20619//cytochrome P450 family 78 subfamily A;K20619//cytochrome P450 family 78 subfamily A;K20619//cytochrome P450 family 78 subfamily A;K20619//cytochrome P450 family 78 subfamily A	XM_022159542.1 PREDICTED: Helianthus annuus cytochrome P450 78A5-like (LOC110914940), mRNA	cytochrome P450 [Artemisia annua]	Cytochrome P450	[Q] KOG0156 Cytochrome P450 CYP2 subfamily	Cytochrome P450 78A5 OS=Arabidopsis thaliana OX=3702 GN=CYP78A5 PE=2 SV=1	GO:0016705//oxidoreductase activity, acting on paired donors, with incorporation or reduction of molecular oxygen;GO:0020037//heme binding;GO:0005506//iron ion binding;GO:0016021//integral component of membrane;GO:0004497//monooxygenase activity
CL11824.Contig4_All	0.13	1.1	1.07	0	0	0	878	2.85303	0.00466261		K20619//cytochrome P450 family 78 subfamily A;K20619//cytochrome P450 family 78 subfamily A;K20619//cytochrome P450 family 78 subfamily A;K20619//cytochrome P450 family 78 subfamily A;K20619//cytochrome P450 family 78 subfamily A	XM_022128173.1 PREDICTED: Helianthus annuus cytochrome P450 78A5-like (LOC110879660), mRNA	cytochrome P450 [Artemisia annua]	Cytochrome P450	[Q] KOG0156 Cytochrome P450 CYP2 subfamily	Cytochrome P450 78A5 OS=Arabidopsis thaliana OX=3702 GN=CYP78A5 PE=2 SV=1	GO:0016705//oxidoreductase activity, acting on paired donors, with incorporation or reduction of molecular oxygen;GO:0020037//heme binding;GO:0005506//iron ion binding;GO:0016021//integral component of membrane;GO:0004497//monooxygenase activity
CL11828.Contig1_All	2.32	1.88	2.05	0.2	0.07	0.4	625	2.52965	0.000662774		K08867//WNK lysine deficient protein kinase [EC:2.7.11.1];K08867//WNK lysine deficient protein kinase [EC:2.7.11.1];K08867//WNK lysine deficient protein kinase [EC:2.7.11.1];K08867//WNK lysine deficient protein kinase [EC:2.7.11.1];K08867//WNK lysine deficient protein kinase [EC:2.7.11.1]	XM_022172750.1 PREDICTED: Helianthus annuus probable serine/threonine-protein kinase WNK11 (LOC110929592), transcript variant X2, mRNA	protein kinase-like domain-containing protein [Artemisia annua]		[R] KOG0584 Serine/threonine protein kinase	Probable serine/threonine-protein kinase WNK11 OS=Arabidopsis thaliana OX=3702 GN=WNK11 PE=2 SV=1	GO:0005524//ATP binding;GO:0004672//protein kinase activity
CL1183.Contig2_All	5.52	4.26	5.92	3.42	3.47	2.29	1806	0.727232	0.0355917		K00901//diacylglycerol kinase (ATP) [EC:2.7.1.107]+ko01100//Metabolic pathways+ko01110//Biosynthesis of secondary metabolites+ko04070//Phosphatidylinositol signaling system+ko00564//Glycerophospholipid metabolism+ko00561//Glycerolipid metabolism;K00901//diacylglycerol kinase (ATP) [EC:2.7.1.107]+ko01100//Metabolic pathways+ko01110//Biosynthesis of secondary metabolites+ko04070//Phosphatidylinosit…	XM_022181728.1 PREDICTED: Helianthus annuus diacylglycerol kinase 4-like (LOC110940167), transcript variant X1, mRNA	ATP-NAD kinase-like domain-containing protein [Artemisia annua]	Diacylglycerol kinase accessory domain	[IT] KOG1169 Diacylglycerol kinase	Diacylglycerol kinase 3 OS=Arabidopsis thaliana OX=3702 GN=DGK3 PE=2 SV=1	GO:0004143//diacylglycerol kinase activity;GO:0007205//protein kinase C-activating G protein-coupled receptor signaling pathway;GO:0003951//NAD+ kinase activity;GO:0005524//ATP binding;GO:0006952//defense response
CL1183.Contig3_All	1.58	2.54	1.5	7.01	6.03	6.12	1015	-1.75338	4.32678e-08		K00901//diacylglycerol kinase (ATP) [EC:2.7.1.107]+ko01100//Metabolic pathways+ko01110//Biosynthesis of secondary metabolites+ko04070//Phosphatidylinositol signaling system+ko00564//Glycerophospholipid metabolism+ko00561//Glycerolipid metabolism;K00901//diacylglycerol kinase (ATP) [EC:2.7.1.107]+ko01100//Metabolic pathways+ko01110//Biosynthesis of secondary metabolites+ko04070//Phosphatidylinosit…	XM_022181729.1 PREDICTED: Helianthus annuus diacylglycerol kinase 4-like (LOC110940167), transcript variant X2, mRNA	diacylglycerol kinase 4 [Cynara cardunculus var. scolymus] >KVI11762.1 ATP-NAD kinase-like domain-containing protein [Cynara cardunculus var. scolymus]	Diacylglycerol kinase accessory domain	[IT] KOG1169 Diacylglycerol kinase	Diacylglycerol kinase 4 OS=Arabidopsis thaliana OX=3702 GN=DGK4 PE=2 SV=1	GO:0004143//diacylglycerol kinase activity;GO:0007205//protein kinase C-activating G protein-coupled receptor signaling pathway;GO:0003951//NAD+ kinase activity;GO:0005524//ATP binding;GO:0006952//defense response
CL11836.Contig3_All	6.44	6.95	6.98	2.13	2.23	2.29	1970	1.56201	6.82151e-18		K20923//mixed-linked glucan synthase [EC:2.4.1.-];K10999//cellulose synthase A [EC:2.4.1.12];K20923//mixed-linked glucan synthase [EC:2.4.1.-];K20923//mixed-linked glucan synthase [EC:2.4.1.-];K20923//mixed-linked glucan synthase [EC:2.4.1.-]		cellulose synthase, nucleotide-diphospho-sugar transferase [Artemisia annua]	Cellulose synthase	[MG] LSE0129 A Cellulose synthase catalytic subunit	Cellulose synthase-like protein G3 OS=Arabidopsis thaliana OX=3702 GN=CSLG3 PE=2 SV=2	GO:0016760//cellulose synthase (UDP-forming) activity;GO:0030244//cellulose biosynthetic process;GO:0016021//integral component of membrane;GO:0071555//cell wall organization
CL11849.Contig1_All	0.91	1.75	1.66	3.03	4.13	2.73	1839	-1.18411	0.00304949		K05337//ferredoxin		DNAJ heat shock N-terminal domain-containing protein [Artemisia annua]	DnaJ domain	[O] KOG0716 Molecular chaperone (DnaJ superfamily)	Chaperone protein dnaJ C76, chloroplastic OS=Arabidopsis thaliana OX=3702 GN=DJC76 PE=2 SV=1	GO:0016021//integral component of membrane
CL11849.Contig2_All	2.94	3.4	2.73	6.47	7.92	6.18	1566	-1.19477	3.98091e-08		K05337//ferredoxin	XM_021437959.1 PREDICTED: Herrania umbratica uncharacterized LOC110423638 (LOC110423638), mRNA	DNAJ heat shock N-terminal domain-containing protein [Artemisia annua]	DnaJ domain	[O] KOG0716 Molecular chaperone (DnaJ superfamily)	Chaperone protein dnaJ C76, chloroplastic OS=Arabidopsis thaliana OX=3702 GN=DJC76 PE=2 SV=1	GO:0016021//integral component of membrane
CL1185.Contig2_All	2.15	2.22	2.29	0.2	0	0.1	454	3.07627	0.000168204				F-box protein [Artemisia annua]		[R] LSE0164 A F-box domain	F-box protein At1g30200 OS=Arabidopsis thaliana OX=3702 GN=At1g30200 PE=2 SV=1
CL11855.Contig16_All	0.96	0.85	1.27	0.34	0.32	0.52	2127	1.25236	0.041734
CL11857.Contig2_All	2.77	2.5	4.44	0.96	0.51	0.84	385	1.71233	0.0455195
CL11858.Contig2_All	4.32	3.65	2.23	6.97	7.38	4.75	2433	-0.913258	0.00978832		K02370//alpha-1,4-N-acetylglucosaminyltransferase EXTL3 [EC:2.4.1.223 2.4.1.224]+ko01100//Metabolic pathways;K02367//glucuronyl/N-acetylglucosaminyl transferase EXT2 [EC:2.4.1.224 2.4.1.225]+ko01100//Metabolic pathways;K02369//alpha-1,4-N-acetylglucosaminyltransferase EXTL2 [EC:2.4.1.223]+ko01100//Metabolic pathways;K02370//alpha-1,4-N-acetylglucosaminyltransferase EXTL3 [EC:2.4.1.223 2.4.1.224]+…	XM_010068870.2 PREDICTED: Eucalyptus grandis glycosyltransferase family protein 64 protein C5 (LOC104454123), mRNA	glycosyl hydrolase, five-bladed beta-propellor domain-containing protein [Artemisia annua]	Glycosyl transferase family 64 domain	[GMW] KOG1022 Acetylglucosaminyltransferase EXT2/exostosin 2	Glucosamine inositolphosphorylceramide transferase 1 OS=Arabidopsis thaliana OX=3702 GN=GINT1 PE=2 SV=1	GO:0006486//protein glycosylation;GO:0016757//transferase activity, transferring glycosyl groups;GO:0016787//hydrolase activity;GO:0016021//integral component of membrane
CL11859.Contig3_All	2.58	2.39	2.82	4.64	4.23	3.85	2612	-0.736212	0.000841085		K21444//poly(rC)-binding protein 3/4;K21444//poly(rC)-binding protein 3/4;K21444//poly(rC)-binding protein 3/4;K21444//poly(rC)-binding protein 3/4;K21444//poly(rC)-binding protein 3/4	XM_022156981.1 PREDICTED: Helianthus annuus KH domain-containing protein At4g18375-like (LOC110912291), transcript variant X2, mRNA	K Homology domain-containing protein [Artemisia annua]	KH domain	[AR] KOG2190 PolyC-binding proteins alphaCP-1 and related KH domain proteins	KH domain-containing protein HEN4 OS=Arabidopsis thaliana OX=3702 GN=HEN4 PE=1 SV=1	GO:0003723//RNA binding
CL11860.Contig2_All	0.18	0.11	0.66	2.09	1.41	1.47	1547	-2.092	0.00342069		K01866//tyrosyl-tRNA synthetase [EC:6.1.1.1]+ko00970//Aminoacyl-tRNA biosynthesis;K01866//tyrosyl-tRNA synthetase [EC:6.1.1.1]+ko00970//Aminoacyl-tRNA biosynthesis;K01866//tyrosyl-tRNA synthetase [EC:6.1.1.1]+ko00970//Aminoacyl-tRNA biosynthesis;K01866//tyrosyl-tRNA synthetase [EC:6.1.1.1]+ko00970//Aminoacyl-tRNA biosynthesis;K01866//tyrosyl-tRNA synthetase [EC:6.1.1.1]+ko00970//Aminoacyl-tRNA bi…		hypothetical protein CTI12_AA274460 [Artemisia annua]	tRNA synthetases class I (W and Y)	[J] KOG2144 Tyrosyl-tRNA synthetase, cytoplasmic	Tyrosine--tRNA ligase 2, cytoplasmic OS=Arabidopsis thaliana OX=3702 GN=At1g28350 PE=1 SV=1
CL11866.Contig2_All	6.65	6.18	6.82	4.31	3.5	4.65	1979	0.608243	0.0229812
CL11868.Contig1_All	13.66	13.63	11.75	2.86	2.71	2.67	475	2.16749	1.27255e-12
CL1187.Contig1_All	8.36	7.91	8.95	1.69	1.58	0.21	255	2.41299	0.000389889
CL1187.Contig2_All	8.54	8.35	9.04	1.69	2.38	1.87	624	2.03954	1.30961e-10
CL11870.Contig1_All	44.72	42.68	41.2	30.1	27.56	28.8	565	0.54298	0.00110519				uncharacterized protein LOC111916412 [Lactuca sativa] >PLY82562.1 hypothetical protein LSAT_2X109820 [Lactuca sativa]				GO:0016021//integral component of membrane
CL11889.Contig3_All	4.26	4.12	4.16	2.38	1.64	1.9	2370	1.02269	4.66837e-05		K15503//serine/threonine-protein phosphatase 6 regulatory ankyrin repeat subunit B;K09420//transcriptional activator Myb;K15503//serine/threonine-protein phosphatase 6 regulatory ankyrin repeat subunit B;K15503//serine/threonine-protein phosphatase 6 regulatory ankyrin repeat subunit B;K15503//serine/threonine-protein phosphatase 6 regulatory ankyrin repeat subunit B		Ankyrin repeat-containing protein [Artemisia annua]	Domain of unknown function	[R] KOG0504 FOG: Ankyrin repeat		GO:0016021//integral component of membrane
CL11890.Contig1_All	30.94	24.67	28.33	41.26	41.12	46.63	917	-0.649746	0.000126286		K01802//peptidylprolyl isomerase [EC:5.2.1.8];K01802//peptidylprolyl isomerase [EC:5.2.1.8];K01802//peptidylprolyl isomerase [EC:5.2.1.8];K01802//peptidylprolyl isomerase [EC:5.2.1.8];K01802//peptidylprolyl isomerase [EC:5.2.1.8]		peptidyl-prolyl cis-trans isomerase FKBP18, chloroplastic [Artemisia annua]	FKBP-type peptidyl-prolyl cis-trans isomerase	[O] KOG0552 FKBP-type peptidyl-prolyl cis-trans isomerase	Peptidyl-prolyl cis-trans isomerase FKBP18, chloroplastic OS=Arabidopsis thaliana OX=3702 GN=FKBP18 PE=1 SV=2	GO:0003755//peptidyl-prolyl cis-trans isomerase activity;GO:0009507//chloroplast
CL11890.Contig2_All	0.15	0	0	5.44	3.76	3.3	514	-4.65398	3.08117e-11		K01802//peptidylprolyl isomerase [EC:5.2.1.8];K01802//peptidylprolyl isomerase [EC:5.2.1.8];K01802//peptidylprolyl isomerase [EC:5.2.1.8];K01802//peptidylprolyl isomerase [EC:5.2.1.8];K01802//peptidylprolyl isomerase [EC:5.2.1.8]		peptidyl-prolyl cis-trans isomerase FKBP18, chloroplastic [Artemisia annua]		[O] KOG0552 FKBP-type peptidyl-prolyl cis-trans isomerase	Peptidyl-prolyl cis-trans isomerase FKBP18, chloroplastic OS=Arabidopsis thaliana OX=3702 GN=FKBP18 PE=1 SV=2	GO:0003755//peptidyl-prolyl cis-trans isomerase activity;GO:0009507//chloroplast
CL11911.Contig4_All	0.74	0.43	0.62	2.5	2.66	2.35	797	-1.9646	0.000282233		K21362//galactolipid galactosyltransferase [EC:2.4.1.184]+ko00561//Glycerolipid metabolism;K21362//galactolipid galactosyltransferase [EC:2.4.1.184]+ko00561//Glycerolipid metabolism;K21362//galactolipid galactosyltransferase [EC:2.4.1.184]+ko00561//Glycerolipid metabolism;K21362//galactolipid galactosyltransferase [EC:2.4.1.184]+ko00561//Glycerolipid metabolism;K21362//galactolipid galactosyltran…	XM_019397701.1 PREDICTED: Nicotiana attenuata beta-glucosidase-like SFR2, chloroplastic (LOC109232052), transcript variant X1, mRNA	beta-glucosidase-like SFR2, chloroplastic isoform X1 [Lactuca sativa]	CAAD domains of cyanobacterial aminoacyl-tRNA synthetase	[G] KOG0626 Beta-glucosidase, lactase phlorizinhydrolase, and related proteins	Galactolipid galactosyltransferase SFR2, chloroplastic OS=Arabidopsis thaliana OX=3702 GN=SFR2 PE=1 SV=1	GO:0004553//hydrolase activity, hydrolyzing O-glycosyl compounds;GO:0005975//carbohydrate metabolic process;GO:0016021//integral component of membrane
CL1193.Contig11_All	1.03	0.66	0.83	1.33	1.83	1.66	2878	-0.941533	0.022609			XR_002559175.1 PREDICTED: Helianthus annuus uncharacterized LOC110880054 (LOC110880054), transcript variant X4, ncRNA
CL1193.Contig12_All	2.31	2.18	2.12	3.34	3.78	2.97	2585	-0.638826	0.014155			XR_847579.2 PREDICTED: Sesamum indicum uncharacterized LOC105159240 (LOC105159240), transcript variant X9, ncRNA	unknown [Populus trichocarpa] >PNT26750.1 hypothetical protein POPTR_007G026200 [Populus trichocarpa]				GO:0016021//integral component of membrane
CL1193.Contig14_All	0.26	0.37	0.19	0.72	0.94	0.78	1817	-1.46116	0.034083			XR_847579.2 PREDICTED: Sesamum indicum uncharacterized LOC105159240 (LOC105159240), transcript variant X9, ncRNA
CL11931.Contig2_All	3.25	2.98	2.98	4.06	5.3	5.02	1372	-0.667852	0.0482284		K01426//amidase [EC:3.5.1.4]+ko00380//Tryptophan metabolism+ko00330//Arginine and proline metabolism+ko00360//Phenylalanine metabolism;K01426//amidase [EC:3.5.1.4]+ko00380//Tryptophan metabolism+ko00330//Arginine and proline metabolism+ko00360//Phenylalanine metabolism;K01426//amidase [EC:3.5.1.4]+ko00380//Tryptophan metabolism+ko00330//Arginine and proline metabolism+ko00360//Phenylalanine metab…	XM_017360234.1 PREDICTED: Daucus carota subsp. sativus clavaminate synthase-like protein At3g21360 (LOC108193532), mRNA	2-oxoglutarate (2OG) and Fe(II)-dependent oxygenase superfamily protein [Artemisia annua]	Taurine catabolism dioxygenase TauD, TfdA family	[J] KOG1211 Amidases	Clavaminate synthase-like protein At3g21360 OS=Arabidopsis thaliana OX=3702 GN=At3g21360 PE=1 SV=1	GO:0016491//oxidoreductase activity
CL11936.Contig1_All	1.43	1.05	1.1	0.21	0.05	0.05	714	2.79478	0.00198565
CL11953.Contig8_All	7.39	6.32	6.14	10.22	10.84	10.36	2239	-0.695131	1.0676e-05		K16860//phospholipase D3/4 [EC:3.1.4.4]+ko01100//Metabolic pathways+ko01110//Biosynthesis of secondary metabolites+ko00564//Glycerophospholipid metabolism+ko00565//Ether lipid metabolism;K16860//phospholipase D3/4 [EC:3.1.4.4]+ko01100//Metabolic pathways+ko01110//Biosynthesis of secondary metabolites+ko00564//Glycerophospholipid metabolism+ko00565//Ether lipid metabolism;K16860//phospholipase D3/…	XM_022114573.1 PREDICTED: Helianthus annuus phospholipase D Z-like (LOC110865329), mRNA	phospholipase D/Transphosphatidylase, Phospholipase D-like domain protein [Artemisia annua]	PLD-like domain	[R] KOG3603 Predicted phospholipase D		GO:0003824//catalytic activity
CL11957.Contig18_All	1.2	1.37	1.62	4.38	6.77	5.1	1545	-1.93698	4.42552e-12
CL11957.Contig4_All	0.14	0	0	0.45	0.46	0.94	1676	-2.51225	0.0095927
CL11974.Contig1_All	330.15	339.1	305.67	382.87	448.6	344.57	984	-0.298538	0.0390268			CP018166.1 Oryza sativa Indica Group cultivar Shuhui498 chromosome 10 sequence	protein involved in response to salt stress [Artemisia annua]			Nodulin-related protein 1 OS=Arabidopsis thaliana OX=3702 GN=NRP1 PE=1 SV=1	GO:0010115//regulation of abscisic acid biosynthetic process;GO:0009408//response to heat
CL11997.Contig1_All	9.57	11.19	9.56	15.43	18.38	13.97	1037	-0.679274	0.000785129		K00573//protein-L-isoaspartate(D-aspartate) O-methyltransferase [EC:2.1.1.77];K00573//protein-L-isoaspartate(D-aspartate) O-methyltransferase [EC:2.1.1.77];K00573//protein-L-isoaspartate(D-aspartate) O-methyltransferase [EC:2.1.1.77];K00573//protein-L-isoaspartate(D-aspartate) O-methyltransferase [EC:2.1.1.77];K00573//protein-L-isoaspartate(D-aspartate) O-methyltransferase [EC:2.1.1.77]	XM_022128386.1 PREDICTED: Helianthus annuus protein-L-isoaspartate O-methyltransferase 1-like (LOC110879858), transcript variant X1, mRNA	protein-L-isoaspartate(D-aspartate) O-methyltransferase [Artemisia annua]	Protein-L-isoaspartate(D-aspartate) O-methyltransferase (PCMT)	[O] KOG1661 Protein-L-isoaspartate(D-aspartate) O-methyltransferase	Protein-L-isoaspartate O-methyltransferase 1 OS=Arabidopsis thaliana OX=3702 GN=PIMT1 PE=1 SV=3	GO:0004719//protein-L-isoaspartate (D-aspartate) O-methyltransferase activity;GO:0016021//integral component of membrane
CL1201.Contig26_All	0	0	0	0.76	4.01	1.2	1043	-4.58786	2.76039e-09				FAD/NAD(P)-binding oxidoreductase family protein [Artemisia annua]	HI0933-like protein
CL12032.Contig1_All	1.68	1.92	2.31	0.35	0.66	0.56	2096	1.79701	5.83208e-06		K13447//respiratory burst oxidase [EC:1.6.3.- 1.11.1.-]+ko04016//MAPK signaling pathway - plant+ko04626//Plant-pathogen interaction;K20299//vacuolar protein sorting-associated protein 53;K18195//rhamnogalacturonan endolyase [EC:4.2.2.23];K22804//structural maintenance of chromosomes protein 6;K17757//ATP-dependent NAD(P)H-hydrate dehydratase [EC:4.2.1.93]		RNA-directed DNA polymerase, eukaryota, Nucleotide-binding alpha-beta plait domain protein [Artemisia annua]	zinc-binding in reverse transcriptase	[R] KOG1075 FOG: Reverse transcriptase	Uncharacterized mitochondrial protein AtMg00310 OS=Arabidopsis thaliana OX=3702 GN=AtMg00310 PE=4 SV=1	GO:0003964//RNA-directed DNA polymerase activity
CL12032.Contig2_All	4.49	4.44	3.99	0	0	0	1299	6.37278	1.70428e-24		K13447//respiratory burst oxidase [EC:1.6.3.- 1.11.1.-]+ko04016//MAPK signaling pathway - plant+ko04626//Plant-pathogen interaction;K01184//polygalacturonase [EC:3.2.1.15]+ko00040//Pentose and glucuronate interconversions+ko01100//Metabolic pathways;K21919//BTB/POZ domain-containing protein KCTD9;K01426//amidase [EC:3.5.1.4]+ko00380//Tryptophan metabolism+ko00330//Arginine and proline metabolism+…		RNA-directed DNA polymerase, eukaryota, Nucleotide-binding alpha-beta plait domain protein [Artemisia annua]	zinc-binding in reverse transcriptase	[R] KOG1075 FOG: Reverse transcriptase	Uncharacterized mitochondrial protein AtMg00310 OS=Arabidopsis thaliana OX=3702 GN=AtMg00310 PE=4 SV=1	GO:0003964//RNA-directed DNA polymerase activity;GO:0003723//RNA binding;GO:0005524//ATP binding;GO:0004672//protein kinase activity
CL12055.Contig2_All	28.02	41.62	34.61	69.81	70.61	46.66	1285	-0.862456	4.94079e-05		K05933//aminocyclopropanecarboxylate oxidase [EC:1.14.17.4]+ko01100//Metabolic pathways+ko01110//Biosynthesis of secondary metabolites+ko00270//Cysteine and methionine metabolism;K05933//aminocyclopropanecarboxylate oxidase [EC:1.14.17.4]+ko01100//Metabolic pathways+ko01110//Biosynthesis of secondary metabolites+ko00270//Cysteine and methionine metabolism;K05933//aminocyclopropanecarboxylate oxid…	KX644895.1 Chrysanthemum x morifolium ACC oxidase mRNA, complete cds	ACC oxidase [Chrysanthemum x morifolium]	2OG-Fe(II) oxygenase superfamily	[QR] KOG0143 Iron/ascorbate family oxidoreductases	1-aminocyclopropane-1-carboxylate oxidase 3 OS=Petunia hybrida OX=4102 GN=ACO3 PE=3 SV=1	GO:0046872//metal ion binding;GO:0008445//D-aspartate oxidase activity;GO:0016491//oxidoreductase activity
CL1206.Contig3_All	10.35	9.61	7.27	3.55	2.87	2.59	465	1.51545	0.000153258
CL1206.Contig4_All	2.11	2.81	2.4	4.46	6.06	4.15	982	-1.0008	0.00854507				hypothetical protein CTI12_AA281780 [Artemisia annua]				GO:0004672//protein kinase activity
CL12075.Contig10_All	0.49	0.35	0.26	1.65	1.75	1.33	1335	-1.96603	0.000181057		K01079//phosphoserine phosphatase [EC:3.1.3.3]+ko01230//Biosynthesis of amino acids+ko01100//Metabolic pathways+ko00260//Glycine, serine and threonine metabolism+ko01200//Carbon metabolism;K01079//phosphoserine phosphatase [EC:3.1.3.3]+ko01230//Biosynthesis of amino acids+ko01100//Metabolic pathways+ko00260//Glycine, serine and threonine metabolism+ko01200//Carbon metabolism;K01079//phosphoserine…		3-phosphoserine phosphatase [Artemisia annua]		[E] KOG1615 Phosphoserine phosphatase	Phosphoserine phosphatase, chloroplastic OS=Arabidopsis thaliana OX=3702 GN=PSP PE=1 SV=2	GO:0004647//phosphoserine phosphatase activity;GO:0006564//L-serine biosynthetic process
CL12083.Contig1_All	7.96	11.48	9.89	17.72	16.32	15.76	870	-0.785366	0.000757784		K14306//nuclear pore complex protein Nup62+ko03013//RNA transport;K14306//nuclear pore complex protein Nup62+ko03013//RNA transport	XM_022179601.1 PREDICTED: Helianthus annuus nuclear localization sequence-binding protein-like (LOC110937209), mRNA	hypothetical protein CTI12_AA007300 [Artemisia annua]	Fragile site-associated protein C-terminus	[GO] KOG4157 beta-1,6-N-acetylglucosaminyltransferase, contains WSC domain	SNF2 domain-containing protein CLASSY 3 OS=Arabidopsis thaliana OX=3702 GN=CLSY3 PE=1 SV=1
CL12104.Contig2_All	0.8	0.47	1.08	0.19	0.1	0.14	3756	2.18301	3.98393e-05		K02358//elongation factor Tu;K02358//elongation factor Tu;K02358//elongation factor Tu;K02358//elongation factor Tu;K02358//elongation factor Tu	XM_022164623.1 PREDICTED: Helianthus annuus elongation factor Tu, mitochondrial-like (LOC110920409), mRNA	GTP binding Elongation factor Tu family protein [Artemisia annua]	MutS domain V	[J] KOG0460 Mitochondrial translation elongation factor Tu	Elongation factor Tu, mitochondrial OS=Arabidopsis thaliana OX=3702 GN=TUFA PE=1 SV=1	GO:0003746//translation elongation factor activity;GO:0005525//GTP binding;GO:0003924//GTPase activity
CL1211.Contig8_All	4.39	3.18	4.16	6.08	8.5	6.72	1474	-0.879806	0.00138763			XM_017371770.1 PREDICTED: Daucus carota subsp. sativus protein PLANT CADMIUM RESISTANCE 2-like (LOC108203058), mRNA	cell number regulator 10 [Artemisia annua]	PLAC8 family	[S] TWOG0185 Uncharacterized conserved protein	Cell number regulator 2 OS=Zea mays OX=4577 GN=CNR2 PE=2 SV=1	GO:0016021//integral component of membrane
CL12116.Contig1_All	1.63	3.58	2.01	5.56	9.7	6.77	2865	-1.58498	1.47332e-06		K22503//aspartyl-tRNA synthetase [EC:6.1.1.12]+ko00970//Aminoacyl-tRNA biosynthesis;K21919//BTB/POZ domain-containing protein KCTD9;K08835//serine/threonine-protein kinase OSR1/STK39 [EC:2.7.11.1];K05019//chloride channel, nucleotide-sensitive, 1A+ko03013//RNA transport		reverse transcriptase domain-containing protein [Artemisia annua]	Plant transposon protein	[S] LSE0417 A Uncharacterized protein		GO:0003964//RNA-directed DNA polymerase activity;GO:0004523//RNA-DNA hybrid ribonuclease activity;GO:0003676//nucleic acid binding
CL12116.Contig2_All	18.06	24.9	15.89	4.7	5.76	3.1	555	2.03952	2.37467e-11				hypothetical protein CTI12_AA539050 [Artemisia annua]
CL1212.Contig2_All	3.02	2.18	2.35	5.56	3.57	5.19	2363	-0.944087	0.00331284		K04733//interleukin-1 receptor-associated kinase 4 [EC:2.7.11.1];K04733//interleukin-1 receptor-associated kinase 4 [EC:2.7.11.1];K04733//interleukin-1 receptor-associated kinase 4 [EC:2.7.11.1];K04733//interleukin-1 receptor-associated kinase 4 [EC:2.7.11.1];K04733//interleukin-1 receptor-associated kinase 4 [EC:2.7.11.1]		Concanavalin A-like lectin/glucanase, subgroup [Artemisia annua]	Protein kinase domain	[T] LSE0029 A Receptor-like protein kinase, contains conserved domain of unknown function	Cysteine-rich receptor-like protein kinase 3 OS=Arabidopsis thaliana OX=3702 GN=CRK3 PE=2 SV=1	GO:0030246//carbohydrate binding;GO:0004674//protein serine/threonine kinase activity;GO:0005524//ATP binding;GO:0004672//protein kinase activity;GO:0016021//integral component of membrane
CL1212.Contig6_All	4.88	4.88	3.74	2.37	1.94	2.61	2435	0.898547	0.00112242		K04733//interleukin-1 receptor-associated kinase 4 [EC:2.7.11.1];K04733//interleukin-1 receptor-associated kinase 4 [EC:2.7.11.1];K04733//interleukin-1 receptor-associated kinase 4 [EC:2.7.11.1];K04733//interleukin-1 receptor-associated kinase 4 [EC:2.7.11.1];K04733//interleukin-1 receptor-associated kinase 4 [EC:2.7.11.1]		Concanavalin A-like lectin/glucanase, subgroup [Artemisia annua]	Protein kinase domain	[T] LSE0029 A Receptor-like protein kinase, contains conserved domain of unknown function	Cysteine-rich receptor-like protein kinase 25 OS=Arabidopsis thaliana OX=3702 GN=CRK25 PE=3 SV=1	GO:0030246//carbohydrate binding;GO:0004674//protein serine/threonine kinase activity;GO:0005524//ATP binding;GO:0004672//protein kinase activity;GO:0016021//integral component of membrane
CL12123.Contig1_All	3.51	2.73	3.84	7.03	7.02	6.55	1205	-1.04689	4.78843e-05		K02693//photosystem I subunit IV+ko01100//Metabolic pathways+ko00195//Photosynthesis;K02693//photosystem I subunit IV+ko01100//Metabolic pathways+ko00195//Photosynthesis;K02693//photosystem I subunit IV+ko01100//Metabolic pathways+ko00195//Photosynthesis;K02693//photosystem I subunit IV+ko01100//Metabolic pathways+ko00195//Photosynthesis;K02693//photosystem I subunit IV+ko01100//Metabolic pathway…	XM_022132196.1 PREDICTED: Helianthus annuus photosystem I reaction center subunit IV A, chloroplastic-like (LOC110884480), mRNA	photosystem I PsaE, reaction centre subunit IV [Artemisia annua]			Photosystem I reaction center subunit IV, chloroplastic OS=Spinacia oleracea OX=3562 GN=PSAE-1 PE=1 SV=1	GO:0009538//photosystem I reaction center;GO:0015979//photosynthesis
CL12124.Contig3_All	1.34	1.75	1.81	3.49	3.3	3.44	1710	-1.08055	0.000294214		K11593//eukaryotic translation initiation factor 2C;K11593//eukaryotic translation initiation factor 2C;K11593//eukaryotic translation initiation factor 2C;K11593//eukaryotic translation initiation factor 2C;K11593//eukaryotic translation initiation factor 2C	XM_012997231.1 PREDICTED: Erythranthe guttatus pre-mRNA-processing-splicing factor 8 (LOC105972294), mRNA	PAZ domain-containing protein [Artemisia annua]	PAZ domain	[A] KOG1795 U5 snRNP spliceosome subunit	Protein argonaute MEL1 OS=Oryza sativa subsp. japonica OX=39947 GN=MEL1 PE=2 SV=1	GO:0031047//gene silencing by RNA;GO:0003676//nucleic acid binding
CL12125.Contig2_All	1.93	1.22	2.01	0.55	0.65	0.36	1461	1.56674	0.00325844				F-box domain, cyclin-like protein [Artemisia annua]
CL12129.Contig1_All	33.33	28.23	32.14	13.09	12.38	17.57	584	1.0743	3.85179e-06		K17560//unconventional prefoldin RPB5 interactor 1;K14961//COMPASS component SWD1;K14766//nucleolar protein 14		glutamic acid-rich protein-like [Lactuca sativa]		[A] KOG2051 Nonsense-mediated mRNA decay 2 protein	Acidic leucine-rich nuclear phosphoprotein 32-related protein 2 OS=Oryza sativa subsp. japonica OX=39947 GN=Os03g0668900 PE=2 SV=1
CL12129.Contig2_All	13.1	14.23	15.88	5.93	4.63	9.47	714	1.02995	0.00866704				glutamic acid-rich protein-like [Lactuca sativa]		[PD] KOG0672 Halotolerance protein HAL3 (contains flavoprotein domain)
CL12140.Contig4_All	24.92	25.28	23.63	19.87	18.07	19.66	2439	0.315284	0.0442205		K17086//transmembrane 9 superfamily member 2/4;K17086//transmembrane 9 superfamily member 2/4;K17086//transmembrane 9 superfamily member 2/4;K17086//transmembrane 9 superfamily member 2/4;K17086//transmembrane 9 superfamily member 2/4	XM_022141057.1 PREDICTED: Helianthus annuus transmembrane 9 superfamily member 11-like (LOC110893903), mRNA	endomembrane protein 70 protein family [Artemisia annua]	Endomembrane protein 70	[U] KOG1278 Endosomal membrane proteins, EMP70	Transmembrane 9 superfamily member 11 OS=Arabidopsis thaliana OX=3702 GN=TMN11 PE=2 SV=1	GO:0016021//integral component of membrane
CL12151.Contig1_All	14.71	12.94	11.47	15.48	20.02	18.82	1989	-0.507246	0.0159214		K13496//UDP-glucosyl transferase 73C [EC:2.4.1.-];K13496//UDP-glucosyl transferase 73C [EC:2.4.1.-];K13496//UDP-glucosyl transferase 73C [EC:2.4.1.-];K13496//UDP-glucosyl transferase 73C [EC:2.4.1.-]		glycosyltransferase UGT90A7 [Artemisia annua]	UDP-glucoronosyl and UDP-glucosyl transferase	[GC] KOG1192 UDP-glucuronosyl and UDP-glucosyl transferase	UDP-glycosyltransferase 90A1 OS=Arabidopsis thaliana OX=3702 GN=UGT90A1 PE=2 SV=1	GO:0016758//transferase activity, transferring hexosyl groups
CL12159.Contig3_All	0	0.13	0	0.83	0.93	0.7	2059	-3.27201	1.05674e-05				tauD/TfdA-like domain-containing protein [Artemisia annua]			Clavaminate synthase-like protein At3g21360 OS=Arabidopsis thaliana OX=3702 GN=At3g21360 PE=1 SV=1	GO:0016491//oxidoreductase activity
CL1216.Contig4_All	1.87	2.17	2.15	0.63	0.75	0.79	1803	1.41822	0.000117683		K11262//acetyl-CoA carboxylase / biotin carboxylase 1 [EC:6.4.1.2 6.3.4.14 2.1.3.15]+ko00640//Propanoate metabolism+ko01100//Metabolic pathways+ko01110//Biosynthesis of secondary metabolites+ko00061//Fatty acid biosynthesis+ko01212//Fatty acid metabolism+ko00620//Pyruvate metabolism;K11262//acetyl-CoA carboxylase / biotin carboxylase 1 [EC:6.4.1.2 6.3.4.14 2.1.3.15]+ko00640//Propanoate metabolism…		acetyl-CoA carboxylase 1 [Artemisia annua]		[I] KOG0368 Acetyl-CoA carboxylase	Acetyl-CoA carboxylase 1 OS=Arabidopsis thaliana OX=3702 GN=ACC1 PE=1 SV=1	GO:0003989//acetyl-CoA carboxylase activity;GO:0046872//metal ion binding;GO:0005524//ATP binding;GO:0006633//fatty acid biosynthetic process
CL1216.Contig5_All	0	0	0	0.54	0	0.27	2664	-2.54443	0.0194712		K08867//WNK lysine deficient protein kinase [EC:2.7.11.1];K08867//WNK lysine deficient protein kinase [EC:2.7.11.1];K08867//WNK lysine deficient protein kinase [EC:2.7.11.1];K08867//WNK lysine deficient protein kinase [EC:2.7.11.1];K08867//WNK lysine deficient protein kinase [EC:2.7.11.1]	XM_021986043.1 PREDICTED: Spinacia oleracea uncharacterized LOC110782000 (LOC110782000), mRNA	hypothetical protein CTI12_AA121840 [Artemisia annua]	TT viral ORF2	[R] KOG0584 Serine/threonine protein kinase	Probable serine/threonine-protein kinase WNK11 OS=Arabidopsis thaliana OX=3702 GN=WNK11 PE=2 SV=1	GO:0007131//reciprocal meiotic recombination
CL12164.Contig7_All	1.72	1.41	1	0.5	0.33	0.49	1077	1.47331	0.0486759		K11968//ariadne-1 [EC:2.3.2.31]	XM_022138381.1 PREDICTED: Helianthus annuus BAG-associated GRAM protein 1-like (LOC110890755), mRNA	C2 domain, GRAM domain protein [Artemisia annua]	Domain of unknown function (DUF4782)	[S] KOG1032 Uncharacterized conserved protein, contains GRAM domain	BAG-associated GRAM protein 1 OS=Arabidopsis thaliana OX=3702 GN=BAGP1 PE=1 SV=1	GO:0016021//integral component of membrane
CL12184.Contig2_All	208.05	165.22	201.65	123.68	97.28	119.72	1674	0.707646	1.11533e-05		K22845//phlorizin synthase [EC:2.4.1.357]+ko01110//Biosynthesis of secondary metabolites+ko00941//Flavonoid biosynthesis;K22845//phlorizin synthase [EC:2.4.1.357]+ko01110//Biosynthesis of secondary metabolites+ko00941//Flavonoid biosynthesis;K22845//phlorizin synthase [EC:2.4.1.357]+ko01110//Biosynthesis of secondary metabolites+ko00941//Flavonoid biosynthesis;K22845//phlorizin synthase [EC:2.4.1…		UDP-glycosyltransferase 1 [Artemisia annua]	UDP-glucoronosyl and UDP-glucosyl transferase	[GC] KOG1192 UDP-glucuronosyl and UDP-glucosyl transferase	UDP-glycosyltransferase 88B1 OS=Stevia rebaudiana OX=55670 GN=UGT88B1 PE=2 SV=1	GO:0016758//transferase activity, transferring hexosyl groups
CL12187.Contig1_All	2.61	1.9	1.61	0.09	0.31	0.1	481	2.69218	0.00125385
CL12187.Contig2_All	2.73	3.04	3.42	0	0.32	0.2	421	3.36599	1.13451e-05
CL12188.Contig2_All	9.93	9.93	9.26	7.14	6.34	6.44	1678	0.5046	0.0125752		K00128//aldehyde dehydrogenase (NAD+) [EC:1.2.1.3]+ko00410//beta-Alanine metabolism+ko00310//Lysine degradation+ko00010//Glycolysis / Gluconeogenesis+ko00903//Limonene and pinene degradation+ko00380//Tryptophan metabolism+ko00330//Arginine and proline metabolism+ko00280//Valine, leucine and isoleucine degradation+ko01100//Metabolic pathways+ko00053//Ascorbate and aldarate metabolism+ko00340//Hist…	XM_022137008.1 PREDICTED: Helianthus annuus aldehyde dehydrogenase family 3 member F1-like (LOC110889475), mRNA	aldehyde dehydrogenase 3F1 [Artemisia annua]	Aldehyde dehydrogenase family	[C] KOG2456 Aldehyde dehydrogenase	Aldehyde dehydrogenase family 3 member F1 OS=Arabidopsis thaliana OX=3702 GN=ALDH3F1 PE=2 SV=2	GO:0016620//oxidoreductase activity, acting on the aldehyde or oxo group of donors, NAD or NADP as acceptor;GO:0016020//membrane;GO:0006081//cellular aldehyde metabolic process;GO:0005783//endoplasmic reticulum
CL12209.Contig1_All	12.32	13.09	11.8	7.54	7.91	6.52	826	0.721793	0.00177807				hypothetical protein CTI12_AA329350 [Artemisia annua]
CL12232.Contig2_All	0.73	0.41	0.89	1.92	2.39	1.76	2554	-1.55145	6.30104e-05		K01640//hydroxymethylglutaryl-CoA lyase [EC:4.1.3.4]+ko04146//Peroxisome+ko00280//Valine, leucine and isoleucine degradation+ko01100//Metabolic pathways+ko00650//Butanoate metabolism+ko00072//Synthesis and degradation of ketone bodies;K01640//hydroxymethylglutaryl-CoA lyase [EC:4.1.3.4]+ko04146//Peroxisome+ko00280//Valine, leucine and isoleucine degradation+ko01100//Metabolic pathways+ko00650//Bu…	XR_002568635.1 PREDICTED: Helianthus annuus aminopeptidase M1-like (LOC110897441), transcript variant X7, misc_RNA	aldolase-type TIM barrel [Artemisia annua]		[CE] KOG2368 Hydroxymethylglutaryl-CoA lyase	Hydroxymethylglutaryl-CoA lyase, mitochondrial OS=Arabidopsis thaliana OX=3702 GN=HMGCL PE=1 SV=2	GO:0046951//ketone body biosynthetic process;GO:0004419//hydroxymethylglutaryl-CoA lyase activity;GO:0005739//mitochondrion
CL12238.Contig1_All	12.24	11.15	12.63	8.41	8.45	8.64	1299	0.458137	0.0364775		K02160//acetyl-CoA carboxylase biotin carboxyl carrier protein+ko00640//Propanoate metabolism+ko01100//Metabolic pathways+ko01110//Biosynthesis of secondary metabolites+ko00061//Fatty acid biosynthesis+ko01212//Fatty acid metabolism+ko00620//Pyruvate metabolism+ko01200//Carbon metabolism;K02160//acetyl-CoA carboxylase biotin carboxyl carrier protein+ko00640//Propanoate metabolism+ko01100//Metabol…		Biotin/lipoyl attachment [Artemisia annua]	Biotin-requiring enzyme	[R] LSE0075 A Predicted carboxyltransferase, contains biotin/lipoyl attachment domain
CL12240.Contig2_All	3.16	2.57	3.15	1.09	0.88	1.23	594	1.34833	0.0428766
CL12242.Contig3_All	2.57	3.07	3.82	6.5	6.18	4.43	1164	-0.858582	0.0201736		K12192//charged multivesicular body protein 2B+ko04144//Endocytosis;K12192//charged multivesicular body protein 2B+ko04144//Endocytosis;K12192//charged multivesicular body protein 2B+ko04144//Endocytosis;K12192//charged multivesicular body protein 2B+ko04144//Endocytosis;K12192//charged multivesicular body protein 2B+ko04144//Endocytosis	XM_022114145.1 PREDICTED: Helianthus annuus vacuolar protein sorting-associated protein 2 homolog 3 (LOC110864974), mRNA	vacuolar protein sorting-associated protein 2 [Artemisia annua]	Snf7	[U] KOG3230 Vacuolar assembly/sorting protein DID4	Vacuolar protein sorting-associated protein 2 homolog 3 OS=Arabidopsis thaliana OX=3702 GN=VPS2.3 PE=2 SV=1	GO:0007034//vacuolar transport
CL12245.Contig1_All	5.51	7.17	8.61	1.76	1.88	1.1	248	1.88497	0.0080946
CL1225.Contig13_All	0.05	0.1	0	0.48	0.44	0.85	1234	-2.58112	0.00591607
CL1225.Contig18_All	10.04	6.83	2.32	0.73	0.47	0.47	479	2.96384	5.39391e-06
CL1225.Contig7_All	0.61	0.88	0.61	2.78	2.4	2.92	433	-1.70416	0.035914
CL12254.Contig2_All	4.19	4.68	4.8	5.98	6.56	5.22	4564	-0.413895	0.0228585		K11419//histone-lysine N-methyltransferase SUV39H [EC:2.1.1.43]+ko00310//Lysine degradation;K11419//histone-lysine N-methyltransferase SUV39H [EC:2.1.1.43]+ko00310//Lysine degradation;K11419//histone-lysine N-methyltransferase SUV39H [EC:2.1.1.43]+ko00310//Lysine degradation	XM_022127618.1 PREDICTED: Helianthus annuus histone-lysine N-methyltransferase SUVR5 (LOC110879199), mRNA	nucleic acid binding protein [Artemisia annua]	SET domain	[BK] KOG1082 Histone H3 (Lys9) methyltransferase SUV39H1/Clr4, required for transcriptional silencing	Histone-lysine N-methyltransferase SUVR5 OS=Arabidopsis thaliana OX=3702 GN=SUVR5 PE=1 SV=3	GO:0006342//chromatin silencing;GO:0005634//nucleus;GO:0006338//chromatin remodeling;GO:1900109//regulation of histone H3-K9 dimethylation;GO:0005694//chromosome;GO:0003676//nucleic acid binding;GO:0043565//sequence-specific DNA binding;GO:0008270//zinc ion binding;GO:0018024//histone-lysine N-methyltransferase activity
CL12270.Contig2_All	17.61	17.99	15.1	12.29	10.83	10.23	1157	0.562605	0.00555761		K22013//magnesium dechelatase [EC:4.99.1.10]+ko00860//Porphyrin and chlorophyll metabolism+ko01110//Biosynthesis of secondary metabolites;K22013//magnesium dechelatase [EC:4.99.1.10]+ko00860//Porphyrin and chlorophyll metabolism+ko01110//Biosynthesis of secondary metabolites;K22013//magnesium dechelatase [EC:4.99.1.10]+ko00860//Porphyrin and chlorophyll metabolism+ko01110//Biosynthesis of seconda…	XM_022182834.1 PREDICTED: Helianthus annuus protein STAY-GREEN LIKE, chloroplastic (LOC110941208), mRNA	protein STAY-GREEN LIKE, chloroplastic isoform X2 [Cynara cardunculus var. scolymus]	Staygreen protein		Protein STAY-GREEN LIKE, chloroplastic OS=Arabidopsis thaliana OX=3702 GN=SGRL PE=2 SV=1	GO:0009658//chloroplast organization
CL12290.Contig10_All	0.43	0.59	0.45	0	0.01	0	999	2.88373	0.00368173		K01404//leishmanolysin [EC:3.4.24.36];K01404//leishmanolysin [EC:3.4.24.36];K01404//leishmanolysin [EC:3.4.24.36];K01404//leishmanolysin [EC:3.4.24.36];K01404//leishmanolysin [EC:3.4.24.36]		EGF-like, conserved site-containing protein [Artemisia annua]		[M] LSE0348 A Pectate lyase	Probable pectate lyase 16 OS=Arabidopsis thaliana OX=3702 GN=At4g22080 PE=2 SV=1	GO:0016020//membrane;GO:0007155//cell adhesion;GO:0004222//metalloendopeptidase activity
CL12290.Contig5_All	1.46	1.43	1.16	0.44	0.33	0.35	2077	1.72234	8.74612e-05		K01404//leishmanolysin [EC:3.4.24.36];K01404//leishmanolysin [EC:3.4.24.36];K01404//leishmanolysin [EC:3.4.24.36];K01404//leishmanolysin [EC:3.4.24.36];K01404//leishmanolysin [EC:3.4.24.36]	XM_022170422.1 PREDICTED: Helianthus annuus uncharacterized LOC110926717 (LOC110926717), mRNA	uncharacterized protein LOC110926717 [Helianthus annuus] >OTF84636.1 putative metalloendopeptidase,zinc ion binding protein [Helianthus annuus]		[G] KOG1050 Trehalose-6-phosphate synthase component TPS1 and related subunits	Probable alpha,alpha-trehalose-phosphate synthase [UDP-forming] 7 OS=Arabidopsis thaliana OX=3702 GN=TPS7 PE=1 SV=1	GO:0016020//membrane;GO:0007155//cell adhesion;GO:0004222//metalloendopeptidase activity
CL1231.Contig17_All	0.53	0.69	0.41	1.21	1.38	1.35	2362	-1.26398	0.00400813		K00703//starch synthase [EC:2.4.1.21]+ko01100//Metabolic pathways+ko00500//Starch and sucrose metabolism+ko01110//Biosynthesis of secondary metabolites;K00703//starch synthase [EC:2.4.1.21]+ko01100//Metabolic pathways+ko00500//Starch and sucrose metabolism+ko01110//Biosynthesis of secondary metabolites;K00703//starch synthase [EC:2.4.1.21]+ko01100//Metabolic pathways+ko00500//Starch and sucrose m…	XM_022142819.1 PREDICTED: Helianthus annuus probable starch synthase 4, chloroplastic/amyloplastic (LOC110895491), transcript variant X5, mRNA	starch synthase, catalytic domain-containing protein [Artemisia annua]	Starch synthase catalytic domain	[MG] TWOG0123 Alpha-glucan synthase/soluble starch synthase	Soluble starch synthase 3a, chloroplastic/amyloplastic OS=Oryza sativa subsp. japonica OX=39947 GN=SSIIIA PE=1 SV=2
CL1231.Contig3_All	0.73	0.44	0	0	0	0.02	2439	2.51452	0.0215204		K00703//starch synthase [EC:2.4.1.21]+ko01100//Metabolic pathways+ko00500//Starch and sucrose metabolism+ko01110//Biosynthesis of secondary metabolites;K00703//starch synthase [EC:2.4.1.21]+ko01100//Metabolic pathways+ko00500//Starch and sucrose metabolism+ko01110//Biosynthesis of secondary metabolites;K00703//starch synthase [EC:2.4.1.21]+ko01100//Metabolic pathways+ko00500//Starch and sucrose m…	XM_022142819.1 PREDICTED: Helianthus annuus probable starch synthase 4, chloroplastic/amyloplastic (LOC110895491), transcript variant X5, mRNA	starch synthase, catalytic domain-containing protein [Artemisia annua]	Starch synthase catalytic domain	[MG] TWOG0123 Alpha-glucan synthase/soluble starch synthase	Soluble starch synthase 3a, chloroplastic/amyloplastic OS=Oryza sativa subsp. japonica OX=39947 GN=SSIIIA PE=1 SV=2
CL1231.Contig4_All	0.34	0.45	0.2	0	0	0	2320	3.56289	4.22827e-05		K00703//starch synthase [EC:2.4.1.21]+ko01100//Metabolic pathways+ko00500//Starch and sucrose metabolism+ko01110//Biosynthesis of secondary metabolites;K00703//starch synthase [EC:2.4.1.21]+ko01100//Metabolic pathways+ko00500//Starch and sucrose metabolism+ko01110//Biosynthesis of secondary metabolites;K00703//starch synthase [EC:2.4.1.21]+ko01100//Metabolic pathways+ko00500//Starch and sucrose m…	XM_022142819.1 PREDICTED: Helianthus annuus probable starch synthase 4, chloroplastic/amyloplastic (LOC110895491), transcript variant X5, mRNA	starch synthase, catalytic domain-containing protein [Artemisia annua]	Starch synthase catalytic domain	[MG] TWOG0123 Alpha-glucan synthase/soluble starch synthase	Soluble starch synthase 3a, chloroplastic/amyloplastic OS=Oryza sativa subsp. japonica OX=39947 GN=SSIIIA PE=1 SV=2
CL12318.Contig2_All	2.16	2.07	1.8	0.86	0.42	0.91	1403	1.33743	0.0161061			KP333972.1 Chrysanthemum x morifolium microsatellite JH-2144 sequence	reverse transcriptase domain, Reverse transcriptase zinc-binding domain protein [Artemisia annua]				GO:0003964//RNA-directed DNA polymerase activity;GO:0003723//RNA binding
CL12325.Contig1_All	1	1.41	1.71	0.57	0.28	0.65	1968	1.28977	0.0417552		K08867//WNK lysine deficient protein kinase [EC:2.7.11.1];K08867//WNK lysine deficient protein kinase [EC:2.7.11.1];K08867//WNK lysine deficient protein kinase [EC:2.7.11.1];K08867//WNK lysine deficient protein kinase [EC:2.7.11.1];K08867//WNK lysine deficient protein kinase [EC:2.7.11.1]		with no lysine (K) kinase 5 [Artemisia annua]	Protein kinase domain	[R] KOG0584 Serine/threonine protein kinase	Probable serine/threonine-protein kinase WNK5 OS=Arabidopsis thaliana OX=3702 GN=WNK5 PE=1 SV=2	GO:0004674//protein serine/threonine kinase activity;GO:0005524//ATP binding;GO:0004672//protein kinase activity;GO:0043424//protein histidine kinase binding;GO:0048573//photoperiodism, flowering
CL12325.Contig2_All	2.44	2.21	1.64	1.18	1	0.53	2104	1.12295	0.0223922		K08867//WNK lysine deficient protein kinase [EC:2.7.11.1];K08867//WNK lysine deficient protein kinase [EC:2.7.11.1];K08867//WNK lysine deficient protein kinase [EC:2.7.11.1];K08867//WNK lysine deficient protein kinase [EC:2.7.11.1]	XM_022183414.1 PREDICTED: Helianthus annuus probable serine/threonine-protein kinase WNK5 (LOC110941748), mRNA	with no lysine (K) kinase 5 [Artemisia annua]	Protein kinase domain	[R] KOG0584 Serine/threonine protein kinase	Probable serine/threonine-protein kinase WNK5 OS=Arabidopsis thaliana OX=3702 GN=WNK5 PE=1 SV=2	GO:0004674//protein serine/threonine kinase activity;GO:0005524//ATP binding;GO:0043424//protein histidine kinase binding;GO:0004672//protein kinase activity;GO:0048573//photoperiodism, flowering
CL12338.Contig2_All	5.39	6.61	5.43	10.36	11.11	7.51	1921	-0.756655	0.000926703		K13414//mitogen-activated protein kinase kinase kinase 1 [EC:2.7.11.25]+ko04016//MAPK signaling pathway - plant+ko04626//Plant-pathogen interaction;K13414//mitogen-activated protein kinase kinase kinase 1 [EC:2.7.11.25]+ko04016//MAPK signaling pathway - plant+ko04626//Plant-pathogen interaction;K13414//mitogen-activated protein kinase kinase kinase 1 [EC:2.7.11.25]+ko04016//MAPK signaling pathway…	KF812539.1 Chrysanthemum boreale mitogen-activated protein kinase kinase kinase 1, plant mRNA, partial cds	mitogen-activated protein kinase kinase kinase 1, plant, partial [Chrysanthemum boreale]	Protein kinase domain	[T] KOG0198 MEKK and related serine/threonine protein kinases	Mitogen-activated protein kinase kinase kinase 1 OS=Arabidopsis thaliana OX=3702 GN=MEKK1 PE=1 SV=2	GO:0004674//protein serine/threonine kinase activity;GO:0005524//ATP binding;GO:0004672//protein kinase activity
CL12339.Contig1_All	80.75	89.25	76.57	47.95	50.8	45.18	1194	0.739867	1.86289e-13		K00522//ferritin heavy chain [EC:1.16.3.2];K00522//ferritin heavy chain [EC:1.16.3.2];K00522//ferritin heavy chain [EC:1.16.3.2];K00522//ferritin heavy chain [EC:1.16.3.2];K00522//ferritin heavy chain [EC:1.16.3.2]	GQ871941.1 Artemisia sphaerocephala ferritin mRNA, partial cds	ferritin-2 protein [Artemisia annua]	Ferritin-like domain	[P] KOG2332 Ferritin	Ferritin-2, chloroplastic OS=Nicotiana tabacum OX=4097 GN=FER2 PE=2 SV=1	GO:0006879//cellular iron ion homeostasis;GO:0006826//iron ion transport;GO:0004322//ferroxidase activity;GO:0005623//cell;GO:0008199//ferric iron binding
CL12339.Contig2_All	45.59	54.76	43.04	22.63	25.34	22.88	1183	0.977312	2.12784e-13		K00522//ferritin heavy chain [EC:1.16.3.2];K00522//ferritin heavy chain [EC:1.16.3.2];K00522//ferritin heavy chain [EC:1.16.3.2];K00522//ferritin heavy chain [EC:1.16.3.2];K00522//ferritin heavy chain [EC:1.16.3.2]	GQ871941.1 Artemisia sphaerocephala ferritin mRNA, partial cds	ferritin-2 protein [Artemisia annua]	Ferritin-like domain	[P] KOG2332 Ferritin	Ferritin-2, chloroplastic OS=Nicotiana tabacum OX=4097 GN=FER2 PE=2 SV=1	GO:0006879//cellular iron ion homeostasis;GO:0006826//iron ion transport;GO:0004322//ferroxidase activity;GO:0005623//cell;GO:0008199//ferric iron binding
CL12340.Contig5_All	6.57	6.96	5.72	10.51	13.4	11.31	1822	-0.899364	1.86242e-07		K03283//heat shock 70kDa protein 1/2/6/8+ko03040//Spliceosome+ko04144//Endocytosis+ko04141//Protein processing in endoplasmic reticulum;K03283//heat shock 70kDa protein 1/2/6/8+ko03040//Spliceosome+ko04144//Endocytosis+ko04141//Protein processing in endoplasmic reticulum;K03283//heat shock 70kDa protein 1/2/6/8+ko03040//Spliceosome+ko04144//Endocytosis+ko04141//Protein processing in endoplasmic r…	XM_022183039.1 PREDICTED: Helianthus annuus stromal 70 kDa heat shock-related protein, chloroplastic-like (LOC110941405), mRNA	stromal 70 kDa heat shock-related protein, chloroplastic [Jatropha curcas] >KDP42448.1 hypothetical protein JCGZ_00245 [Jatropha curcas]	Hsp70 protein	[O] KOG0102 Molecular chaperones mortalin/PBP74/GRP75, HSP70 superfamily	Stromal 70 kDa heat shock-related protein, chloroplastic OS=Pisum sativum OX=3888 GN=HSP70 PE=2 SV=1	GO:0006457//protein folding;GO:0032440//2-alkenal reductase [NAD(P)] activity;GO:0005524//ATP binding;GO:0051082//unfolded protein binding
CL12340.Contig6_All	3.4	4.82	2.92	7.01	8.62	8.49	2400	-1.13389	2.4003e-06		K03283//heat shock 70kDa protein 1/2/6/8+ko03040//Spliceosome+ko04144//Endocytosis+ko04141//Protein processing in endoplasmic reticulum;K03283//heat shock 70kDa protein 1/2/6/8+ko03040//Spliceosome+ko04144//Endocytosis+ko04141//Protein processing in endoplasmic reticulum;K03283//heat shock 70kDa protein 1/2/6/8+ko03040//Spliceosome+ko04144//Endocytosis+ko04141//Protein processing in endoplasmic r…	XM_022183039.1 PREDICTED: Helianthus annuus stromal 70 kDa heat shock-related protein, chloroplastic-like (LOC110941405), mRNA	chaperone protein dnaK2 [Artemisia annua]	Hsp70 protein	[O] KOG0102 Molecular chaperones mortalin/PBP74/GRP75, HSP70 superfamily	Stromal 70 kDa heat shock-related protein, chloroplastic OS=Pisum sativum OX=3888 GN=HSP70 PE=2 SV=1	GO:0006457//protein folding;GO:0006986//response to unfolded protein;GO:0005524//ATP binding;GO:0051085//chaperone cofactor-dependent protein refolding;GO:0031072//heat shock protein binding;GO:0034620//cellular response to unfolded protein;GO:0034605//cellular response to heat;GO:0005737//cytoplasm;GO:0042623//ATPase activity, coupled;GO:0051787//misfolded protein binding;GO:0051082//unfolded pr…
CL12340.Contig8_All	20.83	20.41	21.52	25.52	27.09	26.47	2497	-0.372652	0.00056322		K03283//heat shock 70kDa protein 1/2/6/8+ko03040//Spliceosome+ko04144//Endocytosis+ko04141//Protein processing in endoplasmic reticulum;K03283//heat shock 70kDa protein 1/2/6/8+ko03040//Spliceosome+ko04144//Endocytosis+ko04141//Protein processing in endoplasmic reticulum;K03283//heat shock 70kDa protein 1/2/6/8+ko03040//Spliceosome+ko04144//Endocytosis+ko04141//Protein processing in endoplasmic r…	XM_022133190.1 PREDICTED: Helianthus annuus stromal 70 kDa heat shock-related protein, chloroplastic-like (LOC110885481), mRNA	stromal 70 kDa heat shock-related protein, chloroplastic [Helianthus annuus] >OTG14411.1 putative stromal 70 kDa heat shock-related protein [Helianthus annuus]	Hsp70 protein	[O] KOG0102 Molecular chaperones mortalin/PBP74/GRP75, HSP70 superfamily	Heat shock 70 kDa protein 6, chloroplastic OS=Arabidopsis thaliana OX=3702 GN=HSP70-6 PE=1 SV=1	GO:0006457//protein folding;GO:0006986//response to unfolded protein;GO:0005524//ATP binding;GO:0051085//chaperone cofactor-dependent protein refolding;GO:0031072//heat shock protein binding;GO:0034620//cellular response to unfolded protein;GO:0034605//cellular response to heat;GO:0005737//cytoplasm;GO:0042623//ATPase activity, coupled;GO:0051787//misfolded protein binding;GO:0051082//unfolded pr…
CL1235.Contig1_All	1.86	1.73	1.65	0	0	0	1579	5.44289	1.01791e-15		K01184//polygalacturonase [EC:3.2.1.15]+ko00040//Pentose and glucuronate interconversions+ko01100//Metabolic pathways;K15190//7SK snRNA methylphosphate capping enzyme [EC:2.1.1.-];K00962//polyribonucleotide nucleotidyltransferase [EC:2.7.7.8]+ko03018//RNA degradation;K01054//acylglycerol lipase [EC:3.1.1.23]+ko01100//Metabolic pathways+ko00561//Glycerolipid metabolism;K00868//pyridoxine kinase [E…	XM_022172049.1 PREDICTED: Helianthus annuus endoplasmic reticulum-Golgi intermediate compartment protein 3-like (LOC110928974), transcript variant X1, mRNA	reverse transcriptase domain, Reverse transcriptase zinc-binding domain protein [Artemisia annua]	zinc-binding in reverse transcriptase	[H] KOG2599 Pyridoxal/pyridoxine/pyridoxamine kinase	Pyridoxal kinase OS=Arabidopsis thaliana OX=3702 GN=PK PE=1 SV=2	GO:0003964//RNA-directed DNA polymerase activity;GO:0005524//ATP binding;GO:0004672//protein kinase activity;GO:0016021//integral component of membrane
CL12355.Contig5_All	3.39	2.86	1.31	1.06	1.01	0.61	2926	1.38485	0.00374224		K11968//ariadne-1 [EC:2.3.2.31];K11968//ariadne-1 [EC:2.3.2.31];K11968//ariadne-1 [EC:2.3.2.31];K11968//ariadne-1 [EC:2.3.2.31];K11968//ariadne-1 [EC:2.3.2.31]	XM_018991612.1 PREDICTED: Juglans regia probable E3 ubiquitin-protein ligase ARI1 (LOC109010712), transcript variant X2, mRNA	RING/U-box superfamily protein [Artemisia annua]		[P] KOG0236 Sulfate/bicarbonate/oxalate exchanger SAT-1 and related transporters (SLC26 family)	Probable E3 ubiquitin-protein ligase ARI2 OS=Arabidopsis thaliana OX=3702 GN=ARI2 PE=2 SV=1	GO:0046872//metal ion binding;GO:0004842//ubiquitin-protein transferase activity
CL12355.Contig6_All	2.32	2.61	2.97	1.49	0.99	1.41	2658	0.94816	0.00528909		K17470//sulfate transporter 1, high-affinity;K17470//sulfate transporter 1, high-affinity;K17470//sulfate transporter 1, high-affinity;K17470//sulfate transporter 1, high-affinity		high affinity sulfate transporter [Artemisia annua]		[P] KOG0236 Sulfate/bicarbonate/oxalate exchanger SAT-1 and related transporters (SLC26 family)	Sulfate transporter 1.3 OS=Arabidopsis thaliana OX=3702 GN=SULTR1;3 PE=2 SV=1	GO:0055085//transmembrane transport;GO:0016021//integral component of membrane;GO:0008271//secondary active sulfate transmembrane transporter activity;GO:0005886//plasma membrane;GO:0004842//ubiquitin-protein transferase activity
CL12355.Contig8_All	3.67	4.03	0.92	0	0.41	0.21	894	3.03894	5.22107e-05
CL12355.Contig9_All	2.11	1.51	0.86	0.17	0.5	0	1106	2.14705	0.0212359		K11968//ariadne-1 [EC:2.3.2.31];K11968//ariadne-1 [EC:2.3.2.31]		RING/U-box superfamily protein [Artemisia annua]				GO:0046872//metal ion binding;GO:0004842//ubiquitin-protein transferase activity
CL12358.Contig1_All	6.97	5.59	5.77	11.44	12.8	10.78	2058	-0.961736	1.70681e-09		K22390//acid phosphatase type 7;K22390//acid phosphatase type 7;K22390//acid phosphatase type 7;K22390//acid phosphatase type 7;K22390//acid phosphatase type 7	XM_022160402.1 PREDICTED: Helianthus annuus probable inactive purple acid phosphatase 27 (LOC110915671), mRNA	inactive purple acid phosphatase 1 [Artemisia annua]	Calcineurin-like phosphoesterase	[G] KOG1378 Purple acid phosphatase	Probable inactive purple acid phosphatase 24 OS=Arabidopsis thaliana OX=3702 GN=PAP24 PE=2 SV=1	GO:0046872//metal ion binding;GO:0003993//acid phosphatase activity
CL1237.Contig1_All	2.03	1.77	2.18	3.55	4.64	3.85	1917	-1.02705	8.42617e-05		K12880//THO complex subunit 3+ko03040//Spliceosome+ko03013//RNA transport;K12880//THO complex subunit 3+ko03040//Spliceosome+ko03013//RNA transport;K12880//THO complex subunit 3+ko03040//Spliceosome+ko03013//RNA transport;K12880//THO complex subunit 3+ko03040//Spliceosome+ko03013//RNA transport;K12880//THO complex subunit 3+ko03040//Spliceosome+ko03013//RNA transport		transducin/WD40 repeat-like superfamily protein [Artemisia annua]		[S] KOG1407 WD40 repeat protein	THO complex subunit 3 OS=Arabidopsis thaliana OX=3702 GN=THO3 PE=1 SV=1	GO:0006406//mRNA export from nucleus;GO:0000346//transcription export complex
CL1238.Contig6_All	3.51	3.37	3.3	0.53	0.45	0.96	634	2.15347	0.000119087	Alfin-like	K06889//uncharacterized protein;K00521//ferric-chelate reductase [EC:1.16.1.7]		zinc finger, RING/FYVE/PHD-type, Alfin [Artemisia annua]	PHD-finger	[R] KOG1632 Uncharacterized PHD Zn-finger protein	PHD finger protein ALFIN-LIKE 4 OS=Arabidopsis thaliana OX=3702 GN=AL4 PE=1 SV=2	GO:0042393//histone binding;GO:0046872//metal ion binding;GO:0006355//regulation of transcription, DNA-templated
CL12388.Contig1_All	4.1	2.77	3.09	0.31	0.17	0.31	542	3.01955	1.7081e-06
CL12393.Contig1_All	2.3	2.1	1.55	3.86	3.85	3.07	1414	-0.860192	0.0253724		K01177//beta-amylase [EC:3.2.1.2]+ko00500//Starch and sucrose metabolism;K01177//beta-amylase [EC:3.2.1.2]+ko00500//Starch and sucrose metabolism;K01177//beta-amylase [EC:3.2.1.2]+ko00500//Starch and sucrose metabolism;K01177//beta-amylase [EC:3.2.1.2]+ko00500//Starch and sucrose metabolism;K01177//beta-amylase [EC:3.2.1.2]+ko00500//Starch and sucrose metabolism	XM_022166039.1 PREDICTED: Helianthus annuus beta-amylase 3, chloroplastic (LOC110921686), mRNA	Glycoside hydrolase, catalytic domain-containing protein [Artemisia annua]	Glycosyl hydrolase family 14	[G] LSE0409 A Beta-amylase	Beta-amylase 3, chloroplastic OS=Arabidopsis thaliana OX=3702 GN=BAM3 PE=1 SV=3	GO:0000272//polysaccharide catabolic process;GO:0016161//beta-amylase activity;GO:0102229//amylopectin maltohydrolase activity
CL12403.Contig2_All	28.23	28.6	29.21	23.32	18.37	19.11	778	0.464256	0.0385904		K00600//glycine hydroxymethyltransferase [EC:2.1.2.1]+ko00670//One carbon pool by folate+ko01230//Biosynthesis of amino acids+ko01100//Metabolic pathways+ko01110//Biosynthesis of secondary metabolites+ko00460//Cyanoamino acid metabolism+ko00260//Glycine, serine and threonine metabolism+ko01200//Carbon metabolism+ko00630//Glyoxylate and dicarboxylate metabolism	XM_022157549.1 PREDICTED: Helianthus annuus PITH domain-containing protein At3g04780 (LOC110912751), mRNA	hypothetical protein CTI12_AA582050 [Artemisia annua] >PWA69149.1 hypothetical protein CTI12_AA300220 [Artemisia annua]	PITH domain	[O] KOG0908 Thioredoxin-like protein	PITH domain-containing protein At3g04780 OS=Arabidopsis thaliana OX=3702 GN=At3g04780 PE=1 SV=2
CL12437.Contig1_All	2.52	2.31	2.31	0.83	1.02	0.87	1494	1.31525	0.000453771				hypothetical protein CTI12_AA519530 [Artemisia annua]
CL12437.Contig2_All	3.92	4.68	4.57	2.13	2.26	1.41	816	1.1107	0.012568				hypothetical protein CTI12_AA519530 [Artemisia annua]
CL1245.Contig12_All	0.24	1.92	0.9	0	0	0.08	541	2.36957	0.0362522
CL12454.Contig15_All	6.69	5.2	6.48	9.96	11.48	9.07	1882	-0.756648	0.000102471				hypothetical protein CTI12_AA228690 [Artemisia annua]				GO:0015940//pantothenate biosynthetic process;GO:0003864//3-methyl-2-oxobutanoate hydroxymethyltransferase activity
CL12456.Contig2_All	18.64	20.07	18.72	30.91	34.74	29.32	3157	-0.761932	1.08839e-16		K17987//next to BRCA1 gene 1 protein;K17987//next to BRCA1 gene 1 protein;K17987//next to BRCA1 gene 1 protein;K17987//next to BRCA1 gene 1 protein;K17987//next to BRCA1 gene 1 protein	XM_016602539.1 PREDICTED: Nicotiana tabacum protein NBR1 homolog (LOC107781766), transcript variant X2, mRNA	PB1 domain, Zinc finger, ZZ-type, UBA-like, Next to BRCA1, central domain protein [Artemisia annua]	Ig-like domain from next to BRCA1 gene	[S] KOG4351 Uncharacterized conserved protein	Protein NBR1 homolog OS=Arabidopsis thaliana OX=3702 GN=NBR1 PE=1 SV=1	GO:0043130//ubiquitin binding;GO:0008270//zinc ion binding;GO:0016236//macroautophagy
CL12458.Contig2_All	22.41	22.92	22.99	30	30.71	28.85	3639	-0.430136	9.70811e-08		K01256//aminopeptidase N [EC:3.4.11.2]+ko01100//Metabolic pathways+ko00480//Glutathione metabolism;K01256//aminopeptidase N [EC:3.4.11.2]+ko01100//Metabolic pathways+ko00480//Glutathione metabolism;K01256//aminopeptidase N [EC:3.4.11.2]+ko01100//Metabolic pathways+ko00480//Glutathione metabolism;K01256//aminopeptidase N [EC:3.4.11.2]+ko01100//Metabolic pathways+ko00480//Glutathione metabolism;K01…	XM_022146465.1 PREDICTED: Helianthus annuus puromycin-sensitive aminopeptidase-like (LOC110899584), transcript variant X1, mRNA	puromycin-sensitive aminopeptidase-like isoform X1 [Lactuca sativa]	Domain of unknown function (DUF3458)	[EO] KOG1046 Puromycin-sensitive aminopeptidase and related aminopeptidases	Puromycin-sensitive aminopeptidase OS=Arabidopsis thaliana OX=3702 GN=MPA1 PE=2 SV=1	GO:0008237//metallopeptidase activity;GO:0008270//zinc ion binding
CL12466.Contig2_All	5.23	5.9	5.44	7.84	7.87	7.26	2057	-0.505226	0.00764597		K08790//serine/threonine kinase 38 [EC:2.7.11.1];K08790//serine/threonine kinase 38 [EC:2.7.11.1];K08790//serine/threonine kinase 38 [EC:2.7.11.1];K08790//serine/threonine kinase 38 [EC:2.7.11.1];K08790//serine/threonine kinase 38 [EC:2.7.11.1]	XM_022178984.1 PREDICTED: Helianthus annuus serine/threonine-protein kinase tricorner-like (LOC110936576), transcript variant X3, mRNA	AGC (cAMP-dependent, cGMP-dependent and protein kinase C) kinase family protein [Artemisia annua]	Protein kinase domain	[R] KOG0605 NDR and related serine/threonine kinases	Probable serine/threonine protein kinase IRE OS=Arabidopsis thaliana OX=3702 GN=IRE PE=2 SV=1	GO:0004674//protein serine/threonine kinase activity;GO:0005524//ATP binding
CL12470.Contig3_All	2.06	1.98	1.97	1.02	0.78	1.1	2775	0.986235	0.00290994		K00384//thioredoxin reductase (NADPH) [EC:1.8.1.9]+ko00450//Selenocompound metabolism	XM_021896274.1 PREDICTED: Chenopodium quinoa pentatricopeptide repeat-containing protein At3g59040-like (LOC110717546), transcript variant X2, mRNA				Thioredoxin reductase NTRA OS=Oryza sativa subsp. japonica OX=39947 GN=Os06g0327300 PE=3 SV=2
CL1248.Contig5_All	66.28	91.76	82.9	51.38	49.9	59.49	758	0.54543	0.00969345				hypothetical protein CTI12_AA063190 [Artemisia annua]
CL12484.Contig4_All	2.34	3.09	1.91	0.62	0.32	0.27	1126	2.3669	8.0546e-06		K07447//putative holliday junction resolvase [EC:3.1.-.-]		hypothetical protein CTI12_AA524020 [Artemisia annua]	Holliday junction resolvase	[S] LSE0397 A Uncharacterized protein		GO:0016021//integral component of membrane;GO:0006364//rRNA processing
CL12485.Contig1_All	6.17	5.99	6.95	7.77	11.47	10.29	950	-0.64974	0.0490173	MYB	K09422//transcription factor MYB, plant;K09422//transcription factor MYB, plant;K09422//transcription factor MYB, plant;K09422//transcription factor MYB, plant;K09422//transcription factor MYB, plant	KR052024.1 Chrysanthemum x morifolium cultivar Jinba MYB transcription factor 59 (MYB59) mRNA, complete cds	MYB transcription factor 59 [Chrysanthemum x morifolium]	Myb-like DNA-binding domain	[K] KOG0048 Transcription factor, Myb superfamily	Myb-related protein MYBAS2 OS=Oryza sativa subsp. japonica OX=39947 GN=MYBAS2 PE=2 SV=1	GO:0003677//DNA binding;GO:0005634//nucleus;GO:0016021//integral component of membrane
CL12485.Contig2_All	17.91	17.9	13.16	25.06	38.87	21.53	1313	-0.812896	0.00317496	MYB	K09422//transcription factor MYB, plant;K09422//transcription factor MYB, plant;K09422//transcription factor MYB, plant;K09422//transcription factor MYB, plant;K09422//transcription factor MYB, plant	KR052024.1 Chrysanthemum x morifolium cultivar Jinba MYB transcription factor 59 (MYB59) mRNA, complete cds	MYB transcription factor 59 [Artemisia annua]	Myb-like DNA-binding domain	[K] KOG0048 Transcription factor, Myb superfamily	Transcription factor MYB59 OS=Arabidopsis thaliana OX=3702 GN=MYB59 PE=2 SV=2	GO:0003677//DNA binding;GO:0005634//nucleus;GO:0016021//integral component of membrane
CL1251.Contig6_All	3.63	2.3	3.11	1.06	1.19	0.53	561	1.50083	0.0365386
CL1253.Contig13_All	0.81	0.3	1.13	0	0	0.18	1165	2.25128	0.0406335		K16055//trehalose 6-phosphate synthase/phosphatase [EC:2.4.1.15 3.1.3.12]+ko01100//Metabolic pathways+ko00500//Starch and sucrose metabolism;K16055//trehalose 6-phosphate synthase/phosphatase [EC:2.4.1.15 3.1.3.12]+ko01100//Metabolic pathways+ko00500//Starch and sucrose metabolism;K16055//trehalose 6-phosphate synthase/phosphatase [EC:2.4.1.15 3.1.3.12]+ko01100//Metabolic pathways+ko00500//Starch…	XM_021800227.1 PREDICTED: Hevea brasiliensis alpha,alpha-trehalose-phosphate synthase [UDP-forming] 1-like (LOC110646702), mRNA	hypothetical protein DCAR_007921 [Daucus carota subsp. sativus]		[G] KOG1050 Trehalose-6-phosphate synthase component TPS1 and related subunits	Alpha,alpha-trehalose-phosphate synthase [UDP-forming] 1 OS=Arabidopsis thaliana OX=3702 GN=TPS1 PE=1 SV=1	GO:0005992//trehalose biosynthetic process;GO:0003825//alpha,alpha-trehalose-phosphate synthase (UDP-forming) activity;GO:0003824//catalytic activity;GO:0016740//transferase activity
CL12531.Contig1_All	30.3	31.75	25.11	37.39	62.85	34.6	1467	-0.645046	0.0244281		K09874//aquaporin NIP;K09874//aquaporin NIP;K09874//aquaporin NIP;K09874//aquaporin NIP;K09874//aquaporin NIP	XM_022170115.1 PREDICTED: Helianthus annuus probable aquaporin NIP5-1 (LOC110926365), mRNA	major intrinsic protein, Aquaporin-like protein [Artemisia annua]	Major intrinsic protein	[G] KOG0223 Aquaporin (major intrinsic protein family)	Probable aquaporin NIP5-1 OS=Arabidopsis thaliana OX=3702 GN=NIP5-1 PE=2 SV=1	GO:0016021//integral component of membrane;GO:0015267//channel activity
CL12531.Contig2_All	93.61	92.22	76.41	113.49	178.96	120.11	1520	-0.676164	0.00065423		K09874//aquaporin NIP;K09874//aquaporin NIP;K09874//aquaporin NIP;K09874//aquaporin NIP;K09874//aquaporin NIP	XM_022121182.1 PREDICTED: Helianthus annuus probable aquaporin NIP5-1 (LOC110872387), transcript variant X2, mRNA	major intrinsic protein, Aquaporin-like protein [Artemisia annua]	Major intrinsic protein	[G] KOG0223 Aquaporin (major intrinsic protein family)	Probable aquaporin NIP5-1 OS=Arabidopsis thaliana OX=3702 GN=NIP5-1 PE=2 SV=1	GO:0016021//integral component of membrane;GO:0015267//channel activity
CL12532.Contig1_All	2.91	2.66	2.91	0.66	0.47	0.82	1316	1.97975	6.76601e-07		K01179//endoglucanase [EC:3.2.1.4]+ko01100//Metabolic pathways+ko00500//Starch and sucrose metabolism;K01179//endoglucanase [EC:3.2.1.4]+ko01100//Metabolic pathways+ko00500//Starch and sucrose metabolism;K01179//endoglucanase [EC:3.2.1.4]+ko01100//Metabolic pathways+ko00500//Starch and sucrose metabolism;K01179//endoglucanase [EC:3.2.1.4]+ko01100//Metabolic pathways+ko00500//Starch and sucrose me…		cellulase 3 [Artemisia annua]		[A] KOG0670 U4/U6-associated splicing factor PRP4	Endoglucanase 3 OS=Arabidopsis thaliana OX=3702 GN=CEL5 PE=2 SV=2	GO:0030245//cellulose catabolic process;GO:0008810//cellulase activity
CL12532.Contig3_All	1.36	1	0.74	0.34	0.34	0.36	2736	1.44997	0.0035646		K01179//endoglucanase [EC:3.2.1.4]+ko01100//Metabolic pathways+ko00500//Starch and sucrose metabolism;K01179//endoglucanase [EC:3.2.1.4]+ko01100//Metabolic pathways+ko00500//Starch and sucrose metabolism;K01179//endoglucanase [EC:3.2.1.4]+ko01100//Metabolic pathways+ko00500//Starch and sucrose metabolism;K01179//endoglucanase [EC:3.2.1.4]+ko01100//Metabolic pathways+ko00500//Starch and sucrose me…		cellulase 3 [Artemisia annua]		[G] LSE0350 A Glycosyl hydrolase (endo-1, 4-beta-glucanase)	Endoglucanase 3 OS=Arabidopsis thaliana OX=3702 GN=CEL5 PE=2 SV=2	GO:0030245//cellulose catabolic process;GO:0008810//cellulase activity
CL12544.Contig7_All	0	0	0	0.49	0.96	0.48	1527	-3.9499	1.54079e-06
CL1256.Contig17_All	25.98	22.21	14.6	11.27	13.79	11.86	2932	0.717494	0.00539646		K03781//catalase [EC:1.11.1.6]+ko04016//MAPK signaling pathway - plant+ko04146//Peroxisome+ko00380//Tryptophan metabolism+ko01110//Biosynthesis of secondary metabolites+ko01200//Carbon metabolism+ko00630//Glyoxylate and dicarboxylate metabolism;K03781//catalase [EC:1.11.1.6]+ko04016//MAPK signaling pathway - plant+ko04146//Peroxisome+ko00380//Tryptophan metabolism+ko01110//Biosynthesis of seconda…	AF243518.1 Helianthus annuus catalase 3 (CATA3) mRNA, complete cds	catalase [Helianthus annuus] >P45739.1 RecName: Full=Catalase >AAA69866.1 catalase [Helianthus annuus] >OTG17821.1 putative catalase [Helianthus annuus]	Catalase	[P] KOG0047 Catalase	Catalase OS=Helianthus annuus OX=4232 PE=2 SV=1	GO:0006979//response to oxidative stress;GO:0046872//metal ion binding;GO:0020037//heme binding;GO:0004096//catalase activity;GO:0042744//hydrogen peroxide catabolic process;GO:0005777//peroxisome
CL1256.Contig5_All	2.01	3.03	2.32	10.01	12.88	11.72	4623	-2.24817	3.80208e-40		K03781//catalase [EC:1.11.1.6]+ko04016//MAPK signaling pathway - plant+ko04146//Peroxisome+ko00380//Tryptophan metabolism+ko01110//Biosynthesis of secondary metabolites+ko01200//Carbon metabolism+ko00630//Glyoxylate and dicarboxylate metabolism;K03781//catalase [EC:1.11.1.6]+ko04016//MAPK signaling pathway - plant+ko04146//Peroxisome+ko00380//Tryptophan metabolism+ko01110//Biosynthesis of seconda…	AF243518.1 Helianthus annuus catalase 3 (CATA3) mRNA, complete cds	catalase-like isoform X2 [Lactuca sativa]	Catalase	[P] KOG0047 Catalase	Catalase OS=Helianthus annuus OX=4232 PE=2 SV=1	GO:0006979//response to oxidative stress;GO:0046872//metal ion binding;GO:0020037//heme binding;GO:0004096//catalase activity;GO:0042744//hydrogen peroxide catabolic process
CL1256.Contig6_All	19.93	11.55	11.89	8.78	8.55	6.13	3025	0.833769	0.00453298		K03781//catalase [EC:1.11.1.6]+ko04016//MAPK signaling pathway - plant+ko04146//Peroxisome+ko00380//Tryptophan metabolism+ko01110//Biosynthesis of secondary metabolites+ko01200//Carbon metabolism+ko00630//Glyoxylate and dicarboxylate metabolism;K03781//catalase [EC:1.11.1.6]+ko04016//MAPK signaling pathway - plant+ko04146//Peroxisome+ko00380//Tryptophan metabolism+ko01110//Biosynthesis of seconda…	AF243518.1 Helianthus annuus catalase 3 (CATA3) mRNA, complete cds	catalase [Helianthus annuus] >P45739.1 RecName: Full=Catalase >AAA69866.1 catalase [Helianthus annuus] >OTG17821.1 putative catalase [Helianthus annuus]	Catalase	[P] KOG0047 Catalase	Catalase OS=Helianthus annuus OX=4232 PE=2 SV=1	GO:0006979//response to oxidative stress;GO:0046872//metal ion binding;GO:0020037//heme binding;GO:0004096//catalase activity;GO:0042744//hydrogen peroxide catabolic process;GO:0005777//peroxisome
CL12578.Contig1_All	2.59	2.28	2.48	4.59	4.62	3.87	1041	-0.847208	0.0197792		K04733//interleukin-1 receptor-associated kinase 4 [EC:2.7.11.1];K04733//interleukin-1 receptor-associated kinase 4 [EC:2.7.11.1];K04733//interleukin-1 receptor-associated kinase 4 [EC:2.7.11.1];K04733//interleukin-1 receptor-associated kinase 4 [EC:2.7.11.1]		receptor-like protein kinase 4 [Artemisia annua]	S-locus glycoprotein domain	[T] LSE0015 A Receptor-like protein kinase, contains lectin domains	G-type lectin S-receptor-like serine/threonine-protein kinase SD2-2 OS=Arabidopsis thaliana OX=3702 GN=SD22 PE=1 SV=1	GO:0004674//protein serine/threonine kinase activity;GO:0005524//ATP binding;GO:0048544//recognition of pollen;GO:0016021//integral component of membrane
CL12591.Contig3_All	13.59	11.19	13.91	24.09	22.32	28.21	1351	-0.977918	6.48745e-08		K09873//aquaporin TIP;K09873//aquaporin TIP;K09873//aquaporin TIP;K09873//aquaporin TIP;K09873//aquaporin TIP	XM_004302832.2 PREDICTED: Fragaria vesca subsp. vesca photosynthetic NDH subunit of subcomplex B 3, chloroplastic (LOC101311105), mRNA	NDH-dependent cyclic electron flow 1 [Artemisia annua] >PWA89274.1 NDH-dependent cyclic electron flow 1 [Artemisia annua]	2Fe-2S iron-sulfur cluster binding domain	[G] KOG0223 Aquaporin (major intrinsic protein family)	Photosynthetic NDH subunit of subcomplex B 3, chloroplastic OS=Arabidopsis thaliana OX=3702 GN=PNSB3 PE=2 SV=1	GO:0009055//electron transfer activity;GO:0051536//iron-sulfur cluster binding
CL12605.Contig4_All	2.97	3.77	3.8	4.9	6.02	4.35	6556	-0.568051	0.00529647		K10357//myosin V;K10357//myosin V;K10357//myosin V;K10357//myosin V;K10357//myosin V	XR_002564736.1 PREDICTED: Helianthus annuus myosin-7-like (LOC110890727), transcript variant X5, misc_RNA	myosin XI A [Artemisia annua]	Myosin head (motor domain)	[Z] KOG0160 Myosin class V heavy chain	Myosin-10 OS=Arabidopsis thaliana OX=3702 GN=XI-D PE=3 SV=1	GO:0003779//actin binding;GO:0005524//ATP binding;GO:0003774//motor activity;GO:0016459//myosin complex
CL12612.Contig1_All	2.53	1.88	2.78	0.37	0.2	0.66	521	2.09696	0.00860664
CL12625.Contig2_All	25.72	24.81	22.08	32.93	37.47	31.19	1487	-0.516147	0.000111587			XM_022128916.1 PREDICTED: Helianthus annuus uncharacterized LOC110880325 (LOC110880325), transcript variant X3, mRNA	zinc finger, RING/FYVE/PHD-type, Transmembrane Fragile-X-F-associated protein [Artemisia annua]	START domain	[I] KOG2761 START domain-containing proteins involved in steroidogenesis/phosphatidylcholine transfer		GO:0008289//lipid binding;GO:0016021//integral component of membrane
CL12626.Contig1_All	41	63.89	37.3	76.12	87.77	58.07	1222	-0.660573	0.0213218				hypothetical protein CTI12_AA125510 [Artemisia annua]	C1 domain	[R] LSE0006 A Zn-finger proteins containing C1, DC1, and PHD domains		GO:0016021//integral component of membrane
CL12627.Contig1_All	2.78	2.42	2.17	0.66	0.89	1.02	800	1.36445	0.0236659		K04733//interleukin-1 receptor-associated kinase 4 [EC:2.7.11.1];K04733//interleukin-1 receptor-associated kinase 4 [EC:2.7.11.1];K04733//interleukin-1 receptor-associated kinase 4 [EC:2.7.11.1];K04733//interleukin-1 receptor-associated kinase 4 [EC:2.7.11.1];K04733//interleukin-1 receptor-associated kinase 4 [EC:2.7.11.1]	XM_022178229.1 PREDICTED: Helianthus annuus probable leucine-rich repeat receptor-like serine/threonine-protein kinase At3g14840 (LOC110935882), mRNA	serine/threonine/dual specificity protein kinase, catalytic domain-containing protein [Artemisia annua]	Protein tyrosine kinase	[T] LSE0002 A Receptor protein kinase containing LRR repeats	Probable LRR receptor-like serine/threonine-protein kinase At1g53430 OS=Arabidopsis thaliana OX=3702 GN=At1g53430 PE=1 SV=1	GO:0005524//ATP binding;GO:0004672//protein kinase activity;GO:0016021//integral component of membrane
CL12628.Contig7_All	0.94	0.76	1.37	0	0.19	0.1	2325	2.81973	3.26057e-05		K04733//interleukin-1 receptor-associated kinase 4 [EC:2.7.11.1];K04733//interleukin-1 receptor-associated kinase 4 [EC:2.7.11.1];K04733//interleukin-1 receptor-associated kinase 4 [EC:2.7.11.1];K04733//interleukin-1 receptor-associated kinase 4 [EC:2.7.11.1];K04733//interleukin-1 receptor-associated kinase 4 [EC:2.7.11.1]	XM_022140792.1 PREDICTED: Helianthus annuus serine/threonine-protein kinase pakF-like (LOC110893688), transcript variant X7, mRNA	tyrosine-protein kinase, non-receptor Jak2 [Artemisia annua]	Protein tyrosine kinase	[M] TWOG0096 Xyloglucan endotransglycosylase	Probable receptor-like protein kinase At5g38990 OS=Arabidopsis thaliana OX=3702 GN=At5g38990 PE=2 SV=1	GO:0005524//ATP binding;GO:0004672//protein kinase activity
CL12629.Contig5_All	2.42	2.18	2.67	0.71	1.07	0.41	1545	1.63228	0.000334781
CL12637.Contig2_All	2.06	2.09	1.81	2.96	3.35	3.17	2135	-0.696405	0.017494				transposase, Ptta/En/Spm, Transposase, Tnp1/En/Spm-like protein [Artemisia annua]
CL12637.Contig3_All	0.93	0.67	0.6	3.5	3.77	4.17	1347	-2.33661	2.69142e-12				transposase, Ptta/En/Spm, Transposase, Tnp1/En/Spm-like protein [Artemisia annua]
CL12637.Contig5_All	0.14	0.53	0.18	1.76	1.62	2.05	1138	-2.37017	0.00013655				transposase, Ptta/En/Spm, Transposase, Tnp1/En/Spm-like protein [Artemisia annua]
CL12641.Contig2_All	3.52	4.28	4.48	7.72	6.14	7.33	738	-0.801354	0.0434523			XM_022155294.1 PREDICTED: Helianthus annuus uncharacterized protein Mb0911c (LOC110910687), mRNA	dessication-induced 1VOC superfamily protein [Artemisia annua] >PWA48079.1 dessication-induced 1VOC superfamily protein [Artemisia annua]	Glyoxalase-like domain	[T] LSE0002 A Receptor protein kinase containing LRR repeats
CL1266.Contig2_All	1.32	1.44	1.49	2.64	4.51	2.36	980	-1.13573	0.0332371		K14379//tartrate-resistant acid phosphatase type 5 [EC:3.1.3.2]+ko00740//Riboflavin metabolism+ko01100//Metabolic pathways;K14379//tartrate-resistant acid phosphatase type 5 [EC:3.1.3.2]+ko00740//Riboflavin metabolism+ko01100//Metabolic pathways;K14379//tartrate-resistant acid phosphatase type 5 [EC:3.1.3.2]+ko00740//Riboflavin metabolism+ko01100//Metabolic pathways;K14379//tartrate-resistant aci…	BT124195.1 Picea sitchensis clone WS04720_J14 unknown mRNA	acid phosphatase, type 5, Metallo-dependent phosphatase-like protein [Artemisia annua]	Calcineurin-like phosphoesterase	[O] KOG2679 Purple (tartrate-resistant) acid phosphatase	Purple acid phosphatase 3 OS=Arabidopsis thaliana OX=3702 GN=PAP3 PE=2 SV=1	GO:0046872//metal ion binding;GO:0003993//acid phosphatase activity
CL12665.Contig2_All	14.4	11.54	15.01	10.78	7.82	7.85	1375	0.584268	0.0461184			XM_022133083.1 PREDICTED: Helianthus annuus protein EXORDIUM-like 5 (LOC110885393), mRNA	EXORDIUM like 5 [Artemisia annua]	Phosphate-induced protein 1 conserved region		Protein EXORDIUM-like 5 OS=Arabidopsis thaliana OX=3702 GN=EXL5 PE=2 SV=1
CL12694.Contig1_All	7.53	7.14	7.07	1.52	1.66	2.65	800	1.7834	3.18962e-07
CL12694.Contig2_All	4.65	6.33	4.73	1.53	0.47	0	600	2.40488	0.00217995
CL127.Contig2_All	1.29	1.61	0.66	0.36	0.23	0.12	1500	2.01812	0.00500276					Herpesvirus glycoprotein L
CL127.Contig3_All	2.79	2.13	2.55	0.46	0.39	0.49	1414	2.31688	8.27165e-09
CL12702.Contig2_All	0.9	0.32	0.42	0.05	0.05	0.09	1281	2.31209	0.0194558			XM_016880429.1 PREDICTED: Gossypium hirsutum protein MICRORCHIDIA 4-like (LOC107946200), mRNA	protein MICRORCHIDIA 7 [Artemisia annua]	STIM1 Orai1-activating region		Protein MICRORCHIDIA 7 OS=Arabidopsis thaliana OX=3702 GN=MORC7 PE=1 SV=1	GO:0005524//ATP binding;GO:0016301//kinase activity
CL12702.Contig4_All	1.36	1.54	1.18	0.2	0.44	0.21	2591	2.08775	1.67137e-06			XM_016880429.1 PREDICTED: Gossypium hirsutum protein MICRORCHIDIA 4-like (LOC107946200), mRNA	protein MICRORCHIDIA 7 [Artemisia annua]	STIM1 Orai1-activating region	[D] KOG1845 MORC family ATPases	Protein MICRORCHIDIA 4 OS=Arabidopsis thaliana OX=3702 GN=MORC4 PE=1 SV=2	GO:0008234//cysteine-type peptidase activity;GO:0005524//ATP binding;GO:0016301//kinase activity
CL12706.Contig1_All	1.82	1.24	1.04	0.14	0.15	0	834	2.8425	0.000295806
CL12723.Contig1_All	1.27	2.18	1.7	0	0.12	0	711	3.58893	4.37499e-06		K03238//translation initiation factor 2 subunit 2+ko03013//RNA transport;K03238//translation initiation factor 2 subunit 2+ko03013//RNA transport;K03238//translation initiation factor 2 subunit 2+ko03013//RNA transport;K03238//translation initiation factor 2 subunit 2+ko03013//RNA transport		eukaryotic translation initiation factor 2 subunit beta [Artemisia annua]	Domain found in IF2B/IF5	[J] KOG2768 Translation initiation factor 2, beta subunit (eIF-2beta)	Eukaryotic translation initiation factor 2 subunit beta OS=Triticum aestivum OX=4565 PE=1 SV=1	GO:0003743//translation initiation factor activity
CL12723.Contig2_All	2.29	0.82	1.36	0	0	0	758	3.93014	1.91485e-06		K03238//translation initiation factor 2 subunit 2+ko03013//RNA transport;K03238//translation initiation factor 2 subunit 2+ko03013//RNA transport;K03238//translation initiation factor 2 subunit 2+ko03013//RNA transport		eukaryotic translation initiation factor 2 subunit beta [Artemisia annua]	Domain found in IF2B/IF5	[J] KOG2768 Translation initiation factor 2, beta subunit (eIF-2beta)	Eukaryotic translation initiation factor 2 subunit beta OS=Triticum aestivum OX=4565 PE=1 SV=1	GO:0003743//translation initiation factor activity
CL12739.Contig1_All	2.65	2.46	2.26	0.33	0.19	0.17	1075	3.06865	1.24251e-09		K10903//HUS1 checkpoint protein;K10903//HUS1 checkpoint protein;K10903//HUS1 checkpoint protein;K10903//HUS1 checkpoint protein;K10903//HUS1 checkpoint protein	XM_022161295.1 PREDICTED: Helianthus annuus uncharacterized LOC110916588 (LOC110916588), transcript variant X4, mRNA	Cell cycle checkpoint, Hus1 [Artemisia annua]	Hus1-like protein	[DL] KOG3999 Checkpoint 9-1-1 complex, HUS1 component		GO:0005730//nucleolus;GO:0006355//regulation of transcription, DNA-templated;GO:0000077//DNA damage checkpoint;GO:0030896//checkpoint clamp complex
CL12740.Contig6_All	4.24	4.26	4.46	0.93	0.95	0.71	1125	2.21076	1.26129e-11
CL12741.Contig4_All	19.21	14.68	19.48	13.51	10.94	11.74	3510	0.513074	0.0139822		K01191//alpha-mannosidase [EC:3.2.1.24]+ko00511//Other glycan degradation;K01191//alpha-mannosidase [EC:3.2.1.24]+ko00511//Other glycan degradation;K01191//alpha-mannosidase [EC:3.2.1.24]+ko00511//Other glycan degradation;K01191//alpha-mannosidase [EC:3.2.1.24]+ko00511//Other glycan degradation;K01191//alpha-mannosidase [EC:3.2.1.24]+ko00511//Other glycan degradation	XM_022156637.1 PREDICTED: Helianthus annuus alpha-mannosidase (LOC110911974), mRNA	alpha-mannosidase [Artemisia annua]	Glycosyl hydrolases family 38 C-terminal domain	[G] KOG1959 Glycosyl hydrolase, family 38 - alpha-mannosidase	Alpha-mannosidase OS=Canavalia ensiformis OX=3823 PE=1 SV=1	GO:0006013//mannose metabolic process;GO:0046872//metal ion binding;GO:0030246//carbohydrate binding;GO:0004559//alpha-mannosidase activity
CL12757.Contig2_All	1.68	2.14	2.21	0.17	0.12	0.28	726	2.78833	2.93999e-05			KX063855.1 Diplostephium hartwegii voucher TEX:Vargas 456 mitochondrion, complete genome
CL1277.Contig1_All	1.31	3.14	2.22	0.65	0.37	0	784	2.16431	0.0145489
CL1277.Contig2_All	2.66	2.21	2.46	0.59	0.4	0.9	987	1.79489	0.000893381
CL1277.Contig3_All	2.08	1.84	2.1	0.29	0.26	0	807	2.97411	1.34385e-05
CL12773.Contig1_All	2.37	2.35	3.16	1.04	0.93	0.89	844	1.35277	0.0138227				ribulose-phosphate 3-epimerase protein [Artemisia annua]				GO:0006098//pentose-phosphate shunt;GO:0046872//metal ion binding;GO:0005975//carbohydrate metabolic process;GO:0004750//ribulose-phosphate 3-epimerase activity
CL12783.Contig2_All	2.15	2.6	2.3	0.36	0.58	0.46	479	1.98034	0.0127365
CL12791.Contig13_All	18.81	22.96	19.39	26.88	36.54	24.53	2541	-0.552348	0.00519331		K04730//interleukin-1 receptor-associated kinase 1 [EC:2.7.11.1];K20181//vacuolar protein sorting-associated protein 18;K04730//interleukin-1 receptor-associated kinase 1 [EC:2.7.11.1];K13437//receptor kinase-like protein+ko04626//Plant-pathogen interaction;K04730//interleukin-1 receptor-associated kinase 1 [EC:2.7.11.1]	XM_022116028.1 PREDICTED: Helianthus annuus probable LRR receptor-like serine/threonine-protein kinase At3g47570 (LOC110866884), mRNA	protein kinase-like domain-containing protein [Artemisia annua]	Protein tyrosine kinase	[T] LSE0002 A Receptor protein kinase containing LRR repeats	Receptor kinase-like protein Xa21 OS=Oryza sativa subsp. indica OX=39946 GN=XA21 PE=1 SV=1	GO:0004674//protein serine/threonine kinase activity;GO:0005524//ATP binding;GO:0004672//protein kinase activity;GO:0016021//integral component of membrane
CL12791.Contig15_All	7.14	8.42	7.48	10.1	13.57	9.15	3068	-0.539912	0.0122497		K13428//LRR receptor-like serine/threonine-protein kinase EFR [EC:2.7.11.1]+ko04626//Plant-pathogen interaction;K13428//LRR receptor-like serine/threonine-protein kinase EFR [EC:2.7.11.1]+ko04626//Plant-pathogen interaction;K13428//LRR receptor-like serine/threonine-protein kinase EFR [EC:2.7.11.1]+ko04626//Plant-pathogen interaction;K13437//receptor kinase-like protein+ko04626//Plant-pathogen in…	XM_022116022.1 PREDICTED: Helianthus annuus putative receptor-like protein kinase At3g47110 (LOC110866876), mRNA	protein kinase-like domain-containing protein [Artemisia annua]	Protein kinase domain	[T] LSE0002 A Receptor protein kinase containing LRR repeats	Receptor kinase-like protein Xa21 OS=Oryza sativa subsp. indica OX=39946 GN=XA21 PE=1 SV=1	GO:0004674//protein serine/threonine kinase activity;GO:0005524//ATP binding;GO:0004672//protein kinase activity;GO:0016021//integral component of membrane
CL12791.Contig16_All	7.24	8.78	7.43	11.86	14.87	9.35	1460	-0.643413	0.0145812		K13428//LRR receptor-like serine/threonine-protein kinase EFR [EC:2.7.11.1]+ko04626//Plant-pathogen interaction;K13428//LRR receptor-like serine/threonine-protein kinase EFR [EC:2.7.11.1]+ko04626//Plant-pathogen interaction;K13428//LRR receptor-like serine/threonine-protein kinase EFR [EC:2.7.11.1]+ko04626//Plant-pathogen interaction	XM_022117607.1 PREDICTED: Helianthus annuus receptor kinase-like protein Xa21 (LOC110868451), transcript variant X2, mRNA	leucine-rich repeat protein [Artemisia annua]	Leucine Rich repeats (2 copies)	[T] LSE0002 A Receptor protein kinase containing LRR repeats	Receptor kinase-like protein Xa21 OS=Oryza sativa subsp. indica OX=39946 GN=XA21 PE=1 SV=1	GO:0004674//protein serine/threonine kinase activity;GO:0005524//ATP binding;GO:0016021//integral component of membrane
CL12791.Contig17_All	4.8	5.18	4.67	6.87	8.97	5.63	3128	-0.5782	0.0179993		K20181//vacuolar protein sorting-associated protein 18;K13428//LRR receptor-like serine/threonine-protein kinase EFR [EC:2.7.11.1]+ko04626//Plant-pathogen interaction;K13437//receptor kinase-like protein+ko04626//Plant-pathogen interaction;K13428//LRR receptor-like serine/threonine-protein kinase EFR [EC:2.7.11.1]+ko04626//Plant-pathogen interaction	XM_022152759.1 PREDICTED: Helianthus annuus receptor kinase-like protein Xa21 (LOC110907837), mRNA	leucine-rich repeat protein [Artemisia annua]	Protein tyrosine kinase	[T] LSE0002 A Receptor protein kinase containing LRR repeats	Receptor kinase-like protein Xa21 OS=Oryza sativa subsp. indica OX=39946 GN=XA21 PE=1 SV=1	GO:0004674//protein serine/threonine kinase activity;GO:0005524//ATP binding;GO:0004672//protein kinase activity;GO:0016021//integral component of membrane
CL12791.Contig18_All	27.17	33.92	29.98	37.24	53.09	34.52	3222	-0.484686	0.0283925		K20181//vacuolar protein sorting-associated protein 18;K13437//receptor kinase-like protein+ko04626//Plant-pathogen interaction;K13428//LRR receptor-like serine/threonine-protein kinase EFR [EC:2.7.11.1]+ko04626//Plant-pathogen interaction;K13428//LRR receptor-like serine/threonine-protein kinase EFR [EC:2.7.11.1]+ko04626//Plant-pathogen interaction;K13428//LRR receptor-like serine/threonine-prot…	XM_022116028.1 PREDICTED: Helianthus annuus probable LRR receptor-like serine/threonine-protein kinase At3g47570 (LOC110866884), mRNA	leucine-rich repeat protein [Artemisia annua]	Protein kinase domain	[T] LSE0002 A Receptor protein kinase containing LRR repeats	Receptor kinase-like protein Xa21 OS=Oryza sativa subsp. japonica OX=39947 GN=XA21 PE=1 SV=1	GO:0004674//protein serine/threonine kinase activity;GO:0005524//ATP binding;GO:0016021//integral component of membrane
CL12791.Contig20_All	3.49	5.34	4.01	6.44	9.03	5.64	1473	-0.733235	0.0464982		K20181//vacuolar protein sorting-associated protein 18;K13428//LRR receptor-like serine/threonine-protein kinase EFR [EC:2.7.11.1]+ko04626//Plant-pathogen interaction;K13437//receptor kinase-like protein+ko04626//Plant-pathogen interaction;K13437//receptor kinase-like protein+ko04626//Plant-pathogen interaction	XM_022116010.1 PREDICTED: Helianthus annuus LRR receptor-like serine/threonine-protein kinase EFR (LOC110866863), mRNA	protein kinase-like domain-containing protein [Artemisia annua]	Leucine rich repeat	[T] LSE0002 A Receptor protein kinase containing LRR repeats	Receptor kinase-like protein Xa21 OS=Oryza sativa subsp. japonica OX=39947 GN=XA21 PE=1 SV=1	GO:0004674//protein serine/threonine kinase activity;GO:0005524//ATP binding;GO:0004672//protein kinase activity;GO:0016021//integral component of membrane
CL12791.Contig21_All	17.86	20.11	17.86	29.57	37.45	24.08	2359	-0.732773	1.8753e-05		K13428//LRR receptor-like serine/threonine-protein kinase EFR [EC:2.7.11.1]+ko04626//Plant-pathogen interaction;K13428//LRR receptor-like serine/threonine-protein kinase EFR [EC:2.7.11.1]+ko04626//Plant-pathogen interaction;K13428//LRR receptor-like serine/threonine-protein kinase EFR [EC:2.7.11.1]+ko04626//Plant-pathogen interaction;K13428//LRR receptor-like serine/threonine-protein kinase EFR […	XM_022117665.1 PREDICTED: Helianthus annuus probable LRR receptor-like serine/threonine-protein kinase At3g47570 (LOC110868494), mRNA	leucine-rich repeat protein [Artemisia annua]	Leucine rich repeat	[T] LSE0002 A Receptor protein kinase containing LRR repeats	Receptor kinase-like protein Xa21 OS=Oryza sativa subsp. indica OX=39946 GN=XA21 PE=1 SV=1	GO:0004674//protein serine/threonine kinase activity;GO:0005524//ATP binding;GO:0004672//protein kinase activity;GO:0016021//integral component of membrane
CL12791.Contig22_All	13.78	16.52	13.82	22.12	29.16	19.05	4030	-0.700485	7.05958e-05		K13420//LRR receptor-like serine/threonine-protein kinase FLS2 [EC:2.7.11.1]+ko04016//MAPK signaling pathway - plant+ko04626//Plant-pathogen interaction;K13420//LRR receptor-like serine/threonine-protein kinase FLS2 [EC:2.7.11.1]+ko04016//MAPK signaling pathway - plant+ko04626//Plant-pathogen interaction;K13420//LRR receptor-like serine/threonine-protein kinase FLS2 [EC:2.7.11.1]+ko04016//MAPK si…	XM_022168848.1 PREDICTED: Helianthus annuus probable LRR receptor-like serine/threonine-protein kinase At3g47570 (LOC110924867), mRNA	cGMP-dependent kinase [Artemisia annua]	Leucine rich repeat	[T] LSE0002 A Receptor protein kinase containing LRR repeats	Receptor kinase-like protein Xa21 OS=Oryza sativa subsp. indica OX=39946 GN=XA21 PE=1 SV=1	GO:0004674//protein serine/threonine kinase activity;GO:0005524//ATP binding;GO:0004672//protein kinase activity;GO:0016021//integral component of membrane
CL12791.Contig24_All	8.87	10.54	9.58	13.06	17.4	11.18	5279	-0.552531	0.00558254		K20181//vacuolar protein sorting-associated protein 18;K13437//receptor kinase-like protein+ko04626//Plant-pathogen interaction;K13428//LRR receptor-like serine/threonine-protein kinase EFR [EC:2.7.11.1]+ko04626//Plant-pathogen interaction;K13428//LRR receptor-like serine/threonine-protein kinase EFR [EC:2.7.11.1]+ko04626//Plant-pathogen interaction;K13428//LRR receptor-like serine/threonine-prot…	XM_022117953.1 PREDICTED: Helianthus annuus receptor kinase-like protein Xa21 (LOC110868713), mRNA	protein kinase-like domain-containing protein [Artemisia annua]	Protein tyrosine kinase	[T] LSE0002 A Receptor protein kinase containing LRR repeats	Receptor kinase-like protein Xa21 OS=Oryza sativa subsp. indica OX=39946 GN=XA21 PE=1 SV=1	GO:0004674//protein serine/threonine kinase activity;GO:0005524//ATP binding;GO:0004672//protein kinase activity;GO:0016021//integral component of membrane
CL12791.Contig25_All	3.4	4.26	4.27	5.85	7.2	4.86	3246	-0.612074	0.0120224		K13428//LRR receptor-like serine/threonine-protein kinase EFR [EC:2.7.11.1]+ko04626//Plant-pathogen interaction;K13428//LRR receptor-like serine/threonine-protein kinase EFR [EC:2.7.11.1]+ko04626//Plant-pathogen interaction;K13428//LRR receptor-like serine/threonine-protein kinase EFR [EC:2.7.11.1]+ko04626//Plant-pathogen interaction	KP334071.1 Chrysanthemum x morifolium microsatellite JH-2243 sequence	protein kinase-like domain-containing protein [Artemisia annua]	Leucine rich repeat	[T] LSE0002 A Receptor protein kinase containing LRR repeats	Receptor kinase-like protein Xa21 OS=Oryza sativa subsp. japonica OX=39947 GN=XA21 PE=1 SV=1	GO:0004674//protein serine/threonine kinase activity;GO:0005524//ATP binding;GO:0016021//integral component of membrane
CL12791.Contig26_All	5	5.59	5.18	7.69	9.41	6.11	1918	-0.581999	0.0278924		K13428//LRR receptor-like serine/threonine-protein kinase EFR [EC:2.7.11.1]+ko04626//Plant-pathogen interaction;K13428//LRR receptor-like serine/threonine-protein kinase EFR [EC:2.7.11.1]+ko04626//Plant-pathogen interaction;K13428//LRR receptor-like serine/threonine-protein kinase EFR [EC:2.7.11.1]+ko04626//Plant-pathogen interaction;K13428//LRR receptor-like serine/threonine-protein kinase EFR […	XM_022117607.1 PREDICTED: Helianthus annuus receptor kinase-like protein Xa21 (LOC110868451), transcript variant X2, mRNA	serine/threonine/dual specificity protein kinase, catalytic domain-containing protein [Artemisia annua]	Leucine rich repeat	[T] LSE0002 A Receptor protein kinase containing LRR repeats	Receptor kinase-like protein Xa21 OS=Oryza sativa subsp. japonica OX=39947 GN=XA21 PE=1 SV=1	GO:0004674//protein serine/threonine kinase activity;GO:0005524//ATP binding;GO:0004672//protein kinase activity;GO:0016021//integral component of membrane
CL12791.Contig28_All	10.44	11.92	11.55	15.77	18.85	12.6	4886	-0.509971	0.00458608		K20181//vacuolar protein sorting-associated protein 18;K13437//receptor kinase-like protein+ko04626//Plant-pathogen interaction;K13428//LRR receptor-like serine/threonine-protein kinase EFR [EC:2.7.11.1]+ko04626//Plant-pathogen interaction;K13428//LRR receptor-like serine/threonine-protein kinase EFR [EC:2.7.11.1]+ko04626//Plant-pathogen interaction;K13428//LRR receptor-like serine/threonine-prot…	XM_022117607.1 PREDICTED: Helianthus annuus receptor kinase-like protein Xa21 (LOC110868451), transcript variant X2, mRNA	leucine-rich repeat protein [Artemisia annua]	Protein tyrosine kinase	[T] LSE0002 A Receptor protein kinase containing LRR repeats	Receptor kinase-like protein Xa21 OS=Oryza sativa subsp. indica OX=39946 GN=XA21 PE=1 SV=1	GO:0004674//protein serine/threonine kinase activity;GO:0005524//ATP binding;GO:0016021//integral component of membrane
CL12791.Contig2_All	23.02	27.73	25.46	34.63	47.34	30.48	3624	-0.590102	0.00155176		K20181//vacuolar protein sorting-associated protein 18;K13437//receptor kinase-like protein+ko04626//Plant-pathogen interaction;K13428//LRR receptor-like serine/threonine-protein kinase EFR [EC:2.7.11.1]+ko04626//Plant-pathogen interaction;K04730//interleukin-1 receptor-associated kinase 1 [EC:2.7.11.1];K13428//LRR receptor-like serine/threonine-protein kinase EFR [EC:2.7.11.1]+ko04626//Plant-pat…	XM_022152758.1 PREDICTED: Helianthus annuus LRR receptor-like serine/threonine-protein kinase EFR (LOC110907836), mRNA	protein kinase-like domain-containing protein [Artemisia annua]	Protein tyrosine kinase	[T] LSE0002 A Receptor protein kinase containing LRR repeats	Receptor kinase-like protein Xa21 OS=Oryza sativa subsp. indica OX=39946 GN=XA21 PE=1 SV=1	GO:0004674//protein serine/threonine kinase activity;GO:0005524//ATP binding;GO:0004672//protein kinase activity;GO:0016021//integral component of membrane
CL12791.Contig30_All	13.3	13.09	13.21	19.39	23.28	15.92	3524	-0.596463	0.000110898		K13428//LRR receptor-like serine/threonine-protein kinase EFR [EC:2.7.11.1]+ko04626//Plant-pathogen interaction;K13428//LRR receptor-like serine/threonine-protein kinase EFR [EC:2.7.11.1]+ko04626//Plant-pathogen interaction;K13428//LRR receptor-like serine/threonine-protein kinase EFR [EC:2.7.11.1]+ko04626//Plant-pathogen interaction;K13420//LRR receptor-like serine/threonine-protein kinase FLS2 …	XM_022117607.1 PREDICTED: Helianthus annuus receptor kinase-like protein Xa21 (LOC110868451), transcript variant X2, mRNA	leucine-rich repeat protein [Artemisia annua]	Leucine Rich repeats (2 copies)	[T] LSE0002 A Receptor protein kinase containing LRR repeats	Receptor kinase-like protein Xa21 OS=Oryza sativa subsp. indica OX=39946 GN=XA21 PE=1 SV=1	GO:0004674//protein serine/threonine kinase activity;GO:0005524//ATP binding;GO:0004672//protein kinase activity;GO:0016021//integral component of membrane
CL12791.Contig31_All	4.11	4.66	4.51	8.33	11.33	5.86	1596	-0.952969	0.00131061		K13428//LRR receptor-like serine/threonine-protein kinase EFR [EC:2.7.11.1]+ko04626//Plant-pathogen interaction;K13428//LRR receptor-like serine/threonine-protein kinase EFR [EC:2.7.11.1]+ko04626//Plant-pathogen interaction;K13428//LRR receptor-like serine/threonine-protein kinase EFR [EC:2.7.11.1]+ko04626//Plant-pathogen interaction	XM_022116024.1 PREDICTED: Helianthus annuus probable LRR receptor-like serine/threonine-protein kinase At3g47570 (LOC110866879), mRNA	protein kinase-like domain-containing protein [Artemisia annua]	Leucine rich repeat	[T] LSE0002 A Receptor protein kinase containing LRR repeats	Receptor kinase-like protein Xa21 OS=Oryza sativa subsp. japonica OX=39947 GN=XA21 PE=1 SV=1	GO:0004674//protein serine/threonine kinase activity;GO:0005524//ATP binding;GO:0016021//integral component of membrane
CL12791.Contig32_All	12.14	13.46	13.4	17.74	26	15.31	1500	-0.618371	0.0167596		K20181//vacuolar protein sorting-associated protein 18;K13428//LRR receptor-like serine/threonine-protein kinase EFR [EC:2.7.11.1]+ko04626//Plant-pathogen interaction;K13428//LRR receptor-like serine/threonine-protein kinase EFR [EC:2.7.11.1]+ko04626//Plant-pathogen interaction;K13428//LRR receptor-like serine/threonine-protein kinase EFR [EC:2.7.11.1]+ko04626//Plant-pathogen interaction	XM_022116013.1 PREDICTED: Helianthus annuus probable leucine-rich repeat receptor-like protein kinase At1g35710 (LOC110866867), mRNA	protein kinase-like domain-containing protein [Artemisia annua]	Leucine rich repeat	[T] LSE0002 A Receptor protein kinase containing LRR repeats	Receptor kinase-like protein Xa21 OS=Oryza sativa subsp. indica OX=39946 GN=XA21 PE=1 SV=1	GO:0004674//protein serine/threonine kinase activity;GO:0005524//ATP binding;GO:0004672//protein kinase activity;GO:0016021//integral component of membrane
CL12791.Contig37_All	8.38	9.64	8.21	14.38	16.84	11.44	734	-0.71351	0.01052		K13428//LRR receptor-like serine/threonine-protein kinase EFR [EC:2.7.11.1]+ko04626//Plant-pathogen interaction;K04730//interleukin-1 receptor-associated kinase 1 [EC:2.7.11.1];K20181//vacuolar protein sorting-associated protein 18		protein kinase-like domain-containing protein [Artemisia annua]	Leucine rich repeat	[R] KOG0619 FOG: Leucine rich repeat	Receptor-like protein 53 OS=Arabidopsis thaliana OX=3702 GN=RLP53 PE=3 SV=1	GO:0004674//protein serine/threonine kinase activity;GO:0005524//ATP binding;GO:0016301//kinase activity;GO:0016021//integral component of membrane
CL12791.Contig3_All	14.65	19.5	16.91	23.82	35.64	21.99	2376	-0.696275	0.00227573		K20181//vacuolar protein sorting-associated protein 18;K13437//receptor kinase-like protein+ko04626//Plant-pathogen interaction;K13437//receptor kinase-like protein+ko04626//Plant-pathogen interaction;K13428//LRR receptor-like serine/threonine-protein kinase EFR [EC:2.7.11.1]+ko04626//Plant-pathogen interaction;K13428//LRR receptor-like serine/threonine-protein kinase EFR [EC:2.7.11.1]+ko04626//P…	XM_022116028.1 PREDICTED: Helianthus annuus probable LRR receptor-like serine/threonine-protein kinase At3g47570 (LOC110866884), mRNA	leucine-rich repeat protein [Artemisia annua]	Leucine rich repeat	[T] LSE0002 A Receptor protein kinase containing LRR repeats	Receptor kinase-like protein Xa21 OS=Oryza sativa subsp. indica OX=39946 GN=XA21 PE=1 SV=1	GO:0004674//protein serine/threonine kinase activity;GO:0005524//ATP binding;GO:0004672//protein kinase activity;GO:0016021//integral component of membrane
CL12791.Contig41_All	8.78	8.45	8.03	14.13	18.15	11.88	1614	-0.826823	2.35244e-05		K13428//LRR receptor-like serine/threonine-protein kinase EFR [EC:2.7.11.1]+ko04626//Plant-pathogen interaction;K13437//receptor kinase-like protein+ko04626//Plant-pathogen interaction;K13437//receptor kinase-like protein+ko04626//Plant-pathogen interaction;K13428//LRR receptor-like serine/threonine-protein kinase EFR [EC:2.7.11.1]+ko04626//Plant-pathogen interaction	XM_022117607.1 PREDICTED: Helianthus annuus receptor kinase-like protein Xa21 (LOC110868451), transcript variant X2, mRNA	protein kinase-like domain-containing protein [Artemisia annua]	Leucine rich repeat	[T] LSE0002 A Receptor protein kinase containing LRR repeats	Receptor kinase-like protein Xa21 OS=Oryza sativa subsp. indica OX=39946 GN=XA21 PE=1 SV=1	GO:0004674//protein serine/threonine kinase activity;GO:0005524//ATP binding;GO:0004672//protein kinase activity;GO:0016021//integral component of membrane
CL12791.Contig42_All	2.26	2.69	2.7	4.23	6.86	3.09	1760	-0.883344	0.0415643		K20181//vacuolar protein sorting-associated protein 18;K13428//LRR receptor-like serine/threonine-protein kinase EFR [EC:2.7.11.1]+ko04626//Plant-pathogen interaction;K13428//LRR receptor-like serine/threonine-protein kinase EFR [EC:2.7.11.1]+ko04626//Plant-pathogen interaction;K13428//LRR receptor-like serine/threonine-protein kinase EFR [EC:2.7.11.1]+ko04626//Plant-pathogen interaction	XM_022116010.1 PREDICTED: Helianthus annuus LRR receptor-like serine/threonine-protein kinase EFR (LOC110866863), mRNA	leucine-rich repeat protein [Artemisia annua]	Leucine rich repeat	[T] LSE0002 A Receptor protein kinase containing LRR repeats	Receptor kinase-like protein Xa21 OS=Oryza sativa subsp. indica OX=39946 GN=XA21 PE=1 SV=1	GO:0004674//protein serine/threonine kinase activity;GO:0005524//ATP binding;GO:0016021//integral component of membrane
CL12791.Contig44_All	2.8	3.87	3.26	6.23	8.02	5.36	1005	-0.988535	0.00265124		K13428//LRR receptor-like serine/threonine-protein kinase EFR [EC:2.7.11.1]+ko04626//Plant-pathogen interaction;K04730//interleukin-1 receptor-associated kinase 1 [EC:2.7.11.1];K13428//LRR receptor-like serine/threonine-protein kinase EFR [EC:2.7.11.1]+ko04626//Plant-pathogen interaction;K13428//LRR receptor-like serine/threonine-protein kinase EFR [EC:2.7.11.1]+ko04626//Plant-pathogen interaction		protein kinase-like domain-containing protein [Artemisia annua]	Leucine rich repeat	[T] LSE0002 A Receptor protein kinase containing LRR repeats	Receptor kinase-like protein Xa21 OS=Oryza sativa subsp. japonica OX=39947 GN=XA21 PE=1 SV=1	GO:0004674//protein serine/threonine kinase activity;GO:0005524//ATP binding;GO:0016021//integral component of membrane
CL12791.Contig45_All	8.02	7.24	7.75	10.62	12.92	9.09	1374	-0.5287	0.0345903		K20181//vacuolar protein sorting-associated protein 18;K13428//LRR receptor-like serine/threonine-protein kinase EFR [EC:2.7.11.1]+ko04626//Plant-pathogen interaction;K13428//LRR receptor-like serine/threonine-protein kinase EFR [EC:2.7.11.1]+ko04626//Plant-pathogen interaction	XM_022116013.1 PREDICTED: Helianthus annuus probable leucine-rich repeat receptor-like protein kinase At1g35710 (LOC110866867), mRNA	leucine-rich repeat protein [Artemisia annua]	Leucine Rich repeats (2 copies)	[T] LSE0002 A Receptor protein kinase containing LRR repeats	Receptor kinase-like protein Xa21 OS=Oryza sativa subsp. indica OX=39946 GN=XA21 PE=1 SV=1	GO:0004674//protein serine/threonine kinase activity;GO:0005524//ATP binding;GO:0016021//integral component of membrane
CL12791.Contig49_All	19.79	22.62	22.96	28.74	42.03	28.23	2742	-0.626636	0.000758314		K04730//interleukin-1 receptor-associated kinase 1 [EC:2.7.11.1];K20181//vacuolar protein sorting-associated protein 18;K13437//receptor kinase-like protein+ko04626//Plant-pathogen interaction;K04730//interleukin-1 receptor-associated kinase 1 [EC:2.7.11.1];K13428//LRR receptor-like serine/threonine-protein kinase EFR [EC:2.7.11.1]+ko04626//Plant-pathogen interaction	XM_022116134.1 PREDICTED: Helianthus annuus receptor kinase-like protein Xa21 (LOC110866989), mRNA	leucine-rich repeat protein [Artemisia annua]	Leucine rich repeat	[T] LSE0002 A Receptor protein kinase containing LRR repeats	Receptor kinase-like protein Xa21 OS=Oryza sativa subsp. indica OX=39946 GN=XA21 PE=1 SV=1	GO:0004674//protein serine/threonine kinase activity;GO:0005524//ATP binding;GO:0004672//protein kinase activity;GO:0016021//integral component of membrane
CL12791.Contig51_All	29.76	36.86	34.44	48.15	64.57	40.61	2990	-0.628835	0.000884733		K04730//interleukin-1 receptor-associated kinase 1 [EC:2.7.11.1];K04730//interleukin-1 receptor-associated kinase 1 [EC:2.7.11.1];K04730//interleukin-1 receptor-associated kinase 1 [EC:2.7.11.1];K04730//interleukin-1 receptor-associated kinase 1 [EC:2.7.11.1];K04730//interleukin-1 receptor-associated kinase 1 [EC:2.7.11.1]	XM_022116028.1 PREDICTED: Helianthus annuus probable LRR receptor-like serine/threonine-protein kinase At3g47570 (LOC110866884), mRNA	leucine-rich repeat protein [Artemisia annua]	Protein tyrosine kinase	[T] LSE0002 A Receptor protein kinase containing LRR repeats	Receptor kinase-like protein Xa21 OS=Oryza sativa subsp. indica OX=39946 GN=XA21 PE=1 SV=1	GO:0004674//protein serine/threonine kinase activity;GO:0005524//ATP binding;GO:0004672//protein kinase activity;GO:0016021//integral component of membrane
CL12791.Contig52_All	6.8	8.7	7.96	14.45	18.32	12.53	909	-0.959473	3.88482e-05		K04730//interleukin-1 receptor-associated kinase 1 [EC:2.7.11.1];K13428//LRR receptor-like serine/threonine-protein kinase EFR [EC:2.7.11.1]+ko04626//Plant-pathogen interaction;K04730//interleukin-1 receptor-associated kinase 1 [EC:2.7.11.1];K13437//receptor kinase-like protein+ko04626//Plant-pathogen interaction	XM_022152759.1 PREDICTED: Helianthus annuus receptor kinase-like protein Xa21 (LOC110907837), mRNA	protein kinase-like domain-containing protein [Artemisia annua]	Leucine rich repeat	[T] LSE0002 A Receptor protein kinase containing LRR repeats	Probable LRR receptor-like serine/threonine-protein kinase At3g47570 OS=Arabidopsis thaliana OX=3702 GN=At3g47570 PE=2 SV=1	GO:0004674//protein serine/threonine kinase activity;GO:0005524//ATP binding;GO:0016301//kinase activity;GO:0016021//integral component of membrane
CL12791.Contig55_All	1.58	1.67	1.6	2.74	4.66	2.93	1755	-1.0872	0.00213046		K13428//LRR receptor-like serine/threonine-protein kinase EFR [EC:2.7.11.1]+ko04626//Plant-pathogen interaction;K20181//vacuolar protein sorting-associated protein 18;K13428//LRR receptor-like serine/threonine-protein kinase EFR [EC:2.7.11.1]+ko04626//Plant-pathogen interaction	XM_022117665.1 PREDICTED: Helianthus annuus probable LRR receptor-like serine/threonine-protein kinase At3g47570 (LOC110868494), mRNA	serine/threonine/dual specificity protein kinase, catalytic domain-containing protein [Artemisia annua]	Leucine rich repeat	[T] LSE0002 A Receptor protein kinase containing LRR repeats	Receptor kinase-like protein Xa21 OS=Oryza sativa subsp. indica OX=39946 GN=XA21 PE=1 SV=1	GO:0004674//protein serine/threonine kinase activity;GO:0005524//ATP binding;GO:0016021//integral component of membrane
CL12791.Contig5_All	2.36	3.39	2.94	6.15	8.36	5.07	1175	-1.16716	0.000268993		K13428//LRR receptor-like serine/threonine-protein kinase EFR [EC:2.7.11.1]+ko04626//Plant-pathogen interaction;K20181//vacuolar protein sorting-associated protein 18;K13428//LRR receptor-like serine/threonine-protein kinase EFR [EC:2.7.11.1]+ko04626//Plant-pathogen interaction;K13428//LRR receptor-like serine/threonine-protein kinase EFR [EC:2.7.11.1]+ko04626//Plant-pathogen interaction		protein kinase-like domain-containing protein [Artemisia annua]	Leucine rich repeat	[T] LSE0002 A Receptor protein kinase containing LRR repeats	Receptor kinase-like protein Xa21 OS=Oryza sativa subsp. japonica OX=39947 GN=XA21 PE=1 SV=1	GO:0004674//protein serine/threonine kinase activity;GO:0005524//ATP binding;GO:0016301//kinase activity;GO:0016021//integral component of membrane
CL12791.Contig64_All	5.93	7.02	6.1	9.08	13.18	7.9	2327	-0.684777	0.00799566		K13437//receptor kinase-like protein+ko04626//Plant-pathogen interaction;K13437//receptor kinase-like protein+ko04626//Plant-pathogen interaction;K13428//LRR receptor-like serine/threonine-protein kinase EFR [EC:2.7.11.1]+ko04626//Plant-pathogen interaction;K20181//vacuolar protein sorting-associated protein 18;K13428//LRR receptor-like serine/threonine-protein kinase EFR [EC:2.7.11.1]+ko04626//P…	XM_022116028.1 PREDICTED: Helianthus annuus probable LRR receptor-like serine/threonine-protein kinase At3g47570 (LOC110866884), mRNA	protein kinase-like domain-containing protein [Artemisia annua]	Leucine rich repeat	[T] LSE0002 A Receptor protein kinase containing LRR repeats	Receptor kinase-like protein Xa21 OS=Oryza sativa subsp. japonica OX=39947 GN=XA21 PE=1 SV=1	GO:0004674//protein serine/threonine kinase activity;GO:0005524//ATP binding;GO:0004672//protein kinase activity;GO:0016021//integral component of membrane
CL12791.Contig65_All	24.35	24.71	25.65	37.9	50.3	30.58	1774	-0.691859	0.000237687		K13428//LRR receptor-like serine/threonine-protein kinase EFR [EC:2.7.11.1]+ko04626//Plant-pathogen interaction;K13428//LRR receptor-like serine/threonine-protein kinase EFR [EC:2.7.11.1]+ko04626//Plant-pathogen interaction;K13428//LRR receptor-like serine/threonine-protein kinase EFR [EC:2.7.11.1]+ko04626//Plant-pathogen interaction	KP334071.1 Chrysanthemum x morifolium microsatellite JH-2243 sequence	leucine-rich repeat protein [Artemisia annua]	Leucine rich repeat	[T] LSE0002 A Receptor protein kinase containing LRR repeats	Receptor kinase-like protein Xa21 OS=Oryza sativa subsp. indica OX=39946 GN=XA21 PE=1 SV=1	GO:0004674//protein serine/threonine kinase activity;GO:0005524//ATP binding;GO:0016021//integral component of membrane
CL12791.Contig69_All	7.64	8.89	6.85	15.21	19.33	12.74	556	-1.01165	0.000490858		K20181//vacuolar protein sorting-associated protein 18;K13420//LRR receptor-like serine/threonine-protein kinase FLS2 [EC:2.7.11.1]+ko04016//MAPK signaling pathway - plant+ko04626//Plant-pathogen interaction;K13428//LRR receptor-like serine/threonine-protein kinase EFR [EC:2.7.11.1]+ko04626//Plant-pathogen interaction	XM_022116010.1 PREDICTED: Helianthus annuus LRR receptor-like serine/threonine-protein kinase EFR (LOC110866863), mRNA	leucine-rich repeat protein [Artemisia annua]	Leucine rich repeat	[T] LSE0002 A Receptor protein kinase containing LRR repeats	Receptor kinase-like protein Xa21 OS=Oryza sativa subsp. indica OX=39946 GN=XA21 PE=1 SV=1	GO:0004674//protein serine/threonine kinase activity;GO:0005524//ATP binding;GO:0016021//integral component of membrane
CL12791.Contig70_All	7.06	8.91	7.55	11.66	17.02	8.52	1814	-0.674568	0.0494234		K20181//vacuolar protein sorting-associated protein 18;K13428//LRR receptor-like serine/threonine-protein kinase EFR [EC:2.7.11.1]+ko04626//Plant-pathogen interaction;K13428//LRR receptor-like serine/threonine-protein kinase EFR [EC:2.7.11.1]+ko04626//Plant-pathogen interaction;K13428//LRR receptor-like serine/threonine-protein kinase EFR [EC:2.7.11.1]+ko04626//Plant-pathogen interaction;K13437//…	XM_022117607.1 PREDICTED: Helianthus annuus receptor kinase-like protein Xa21 (LOC110868451), transcript variant X2, mRNA	protein kinase-like domain-containing protein [Artemisia annua]	Leucine rich repeat	[T] LSE0002 A Receptor protein kinase containing LRR repeats	Receptor kinase-like protein Xa21 OS=Oryza sativa subsp. japonica OX=39947 GN=XA21 PE=1 SV=1	GO:0004674//protein serine/threonine kinase activity;GO:0005524//ATP binding;GO:0004672//protein kinase activity;GO:0016021//integral component of membrane
CL12791.Contig72_All	6.01	6.64	5.89	9.19	12.14	7.02	1463	-0.631297	0.0450577		K20181//vacuolar protein sorting-associated protein 18;K13437//receptor kinase-like protein+ko04626//Plant-pathogen interaction;K13437//receptor kinase-like protein+ko04626//Plant-pathogen interaction	XM_022176403.1 PREDICTED: Helianthus annuus probable LRR receptor-like serine/threonine-protein kinase At3g47570 (LOC110933170), mRNA	leucine-rich repeat protein [Artemisia annua]	Leucine rich repeat	[T] LSE0002 A Receptor protein kinase containing LRR repeats	Receptor kinase-like protein Xa21 OS=Oryza sativa subsp. indica OX=39946 GN=XA21 PE=1 SV=1	GO:0004674//protein serine/threonine kinase activity;GO:0005524//ATP binding;GO:0016021//integral component of membrane
CL12791.Contig75_All	4.72	5.74	5.87	9.25	11.65	7.27	1459	-0.802635	0.00244083		K20181//vacuolar protein sorting-associated protein 18;K13428//LRR receptor-like serine/threonine-protein kinase EFR [EC:2.7.11.1]+ko04626//Plant-pathogen interaction;K13428//LRR receptor-like serine/threonine-protein kinase EFR [EC:2.7.11.1]+ko04626//Plant-pathogen interaction;K13428//LRR receptor-like serine/threonine-protein kinase EFR [EC:2.7.11.1]+ko04626//Plant-pathogen interaction	XM_022176403.1 PREDICTED: Helianthus annuus probable LRR receptor-like serine/threonine-protein kinase At3g47570 (LOC110933170), mRNA	protein kinase-like domain-containing protein [Artemisia annua]	Leucine rich repeat	[T] LSE0002 A Receptor protein kinase containing LRR repeats	Receptor kinase-like protein Xa21 OS=Oryza sativa subsp. indica OX=39946 GN=XA21 PE=1 SV=1	GO:0004674//protein serine/threonine kinase activity;GO:0005524//ATP binding;GO:0004672//protein kinase activity;GO:0016021//integral component of membrane
CL12791.Contig78_All	9.27	11.29	9.45	17.52	22.97	14.34	1488	-0.886591	2.82596e-05		K13428//LRR receptor-like serine/threonine-protein kinase EFR [EC:2.7.11.1]+ko04626//Plant-pathogen interaction;K13428//LRR receptor-like serine/threonine-protein kinase EFR [EC:2.7.11.1]+ko04626//Plant-pathogen interaction;K13428//LRR receptor-like serine/threonine-protein kinase EFR [EC:2.7.11.1]+ko04626//Plant-pathogen interaction	KP334071.1 Chrysanthemum x morifolium microsatellite JH-2243 sequence	protein kinase-like domain-containing protein [Artemisia annua]	Leucine rich repeat	[T] LSE0002 A Receptor protein kinase containing LRR repeats	Receptor kinase-like protein Xa21 OS=Oryza sativa subsp. japonica OX=39947 GN=XA21 PE=1 SV=1	GO:0004674//protein serine/threonine kinase activity;GO:0005524//ATP binding;GO:0004672//protein kinase activity;GO:0016021//integral component of membrane
CL12791.Contig7_All	12.72	16.02	14.65	18.51	23.97	16.61	2402	-0.474788	0.0279776		K04730//interleukin-1 receptor-associated kinase 1 [EC:2.7.11.1];K04730//interleukin-1 receptor-associated kinase 1 [EC:2.7.11.1];K04730//interleukin-1 receptor-associated kinase 1 [EC:2.7.11.1];K20181//vacuolar protein sorting-associated protein 18	XM_022116134.1 PREDICTED: Helianthus annuus receptor kinase-like protein Xa21 (LOC110866989), mRNA	leucine-rich repeat protein [Artemisia annua]	Protein tyrosine kinase	[T] LSE0002 A Receptor protein kinase containing LRR repeats	Receptor kinase-like protein Xa21 OS=Oryza sativa subsp. japonica OX=39947 GN=XA21 PE=1 SV=1	GO:0004674//protein serine/threonine kinase activity;GO:0005524//ATP binding;GO:0004672//protein kinase activity;GO:0016021//integral component of membrane
CL12791.Contig81_All	2.81	3.58	2.91	6.26	7.23	4.97	1044	-0.996205	0.00168975		K13428//LRR receptor-like serine/threonine-protein kinase EFR [EC:2.7.11.1]+ko04626//Plant-pathogen interaction;K13428//LRR receptor-like serine/threonine-protein kinase EFR [EC:2.7.11.1]+ko04626//Plant-pathogen interaction;K13428//LRR receptor-like serine/threonine-protein kinase EFR [EC:2.7.11.1]+ko04626//Plant-pathogen interaction		protein kinase-like domain-containing protein [Artemisia annua]	Leucine rich repeat	[T] LSE0002 A Receptor protein kinase containing LRR repeats	Receptor kinase-like protein Xa21 OS=Oryza sativa subsp. indica OX=39946 GN=XA21 PE=1 SV=1	GO:0004674//protein serine/threonine kinase activity;GO:0005524//ATP binding;GO:0004672//protein kinase activity;GO:0016021//integral component of membrane
CL12791.Contig84_All	3.23	4.2	2.6	5.6	8.53	5.16	971	-0.93119	0.028578		K20181//vacuolar protein sorting-associated protein 18;K13428//LRR receptor-like serine/threonine-protein kinase EFR [EC:2.7.11.1]+ko04626//Plant-pathogen interaction;K13428//LRR receptor-like serine/threonine-protein kinase EFR [EC:2.7.11.1]+ko04626//Plant-pathogen interaction		protein kinase-like domain-containing protein [Artemisia annua]	Leucine rich repeat	[T] LSE0002 A Receptor protein kinase containing LRR repeats	Receptor kinase-like protein Xa21 OS=Oryza sativa subsp. indica OX=39946 GN=XA21 PE=1 SV=1	GO:0004674//protein serine/threonine kinase activity;GO:0005524//ATP binding;GO:0016021//integral component of membrane
CL12791.Contig90_All	9.81	11.23	9.38	15.61	18.68	11.2	2970	-0.605822	0.00908073		K13428//LRR receptor-like serine/threonine-protein kinase EFR [EC:2.7.11.1]+ko04626//Plant-pathogen interaction;K13428//LRR receptor-like serine/threonine-protein kinase EFR [EC:2.7.11.1]+ko04626//Plant-pathogen interaction;K13428//LRR receptor-like serine/threonine-protein kinase EFR [EC:2.7.11.1]+ko04626//Plant-pathogen interaction;K13428//LRR receptor-like serine/threonine-protein kinase EFR […	XM_022123484.1 PREDICTED: Helianthus annuus putative receptor-like protein kinase At3g47110 (LOC110875288), mRNA	protein kinase-like domain-containing protein [Artemisia annua]	Leucine rich repeat	[T] LSE0002 A Receptor protein kinase containing LRR repeats	Receptor kinase-like protein Xa21 OS=Oryza sativa subsp. indica OX=39946 GN=XA21 PE=1 SV=1	GO:0004674//protein serine/threonine kinase activity;GO:0005524//ATP binding;GO:0004672//protein kinase activity;GO:0016021//integral component of membrane
CL12791.Contig92_All	8.36	8.88	8.3	12.48	17.34	10.56	2488	-0.683455	0.00168702		K13420//LRR receptor-like serine/threonine-protein kinase FLS2 [EC:2.7.11.1]+ko04016//MAPK signaling pathway - plant+ko04626//Plant-pathogen interaction;K13420//LRR receptor-like serine/threonine-protein kinase FLS2 [EC:2.7.11.1]+ko04016//MAPK signaling pathway - plant+ko04626//Plant-pathogen interaction;K13420//LRR receptor-like serine/threonine-protein kinase FLS2 [EC:2.7.11.1]+ko04016//MAPK si…	XM_022117665.1 PREDICTED: Helianthus annuus probable LRR receptor-like serine/threonine-protein kinase At3g47570 (LOC110868494), mRNA	cGMP-dependent kinase [Artemisia annua]	Leucine rich repeat	[T] LSE0002 A Receptor protein kinase containing LRR repeats	Receptor kinase-like protein Xa21 OS=Oryza sativa subsp. indica OX=39946 GN=XA21 PE=1 SV=1	GO:0004674//protein serine/threonine kinase activity;GO:0005524//ATP binding;GO:0016301//kinase activity;GO:0004672//protein kinase activity;GO:0016021//integral component of membrane
CL12791.Contig93_All	4.47	5.01	4.89	7.81	8.92	5.8	1803	-0.670703	0.00913401		K13428//LRR receptor-like serine/threonine-protein kinase EFR [EC:2.7.11.1]+ko04626//Plant-pathogen interaction;K13437//receptor kinase-like protein+ko04626//Plant-pathogen interaction;K13437//receptor kinase-like protein+ko04626//Plant-pathogen interaction;K20181//vacuolar protein sorting-associated protein 18	XM_022152759.1 PREDICTED: Helianthus annuus receptor kinase-like protein Xa21 (LOC110907837), mRNA	leucine-rich repeat protein [Artemisia annua]	Leucine rich repeat	[T] LSE0002 A Receptor protein kinase containing LRR repeats	Receptor kinase-like protein Xa21 OS=Oryza sativa subsp. indica OX=39946 GN=XA21 PE=1 SV=1	GO:0004674//protein serine/threonine kinase activity;GO:0005524//ATP binding;GO:0004672//protein kinase activity;GO:0016021//integral component of membrane
CL12791.Contig95_All	7.09	8.72	7.2	10.06	14.85	9.44	2017	-0.600577	0.0284905		K20181//vacuolar protein sorting-associated protein 18;K13437//receptor kinase-like protein+ko04626//Plant-pathogen interaction;K13437//receptor kinase-like protein+ko04626//Plant-pathogen interaction;K13428//LRR receptor-like serine/threonine-protein kinase EFR [EC:2.7.11.1]+ko04626//Plant-pathogen interaction;K13428//LRR receptor-like serine/threonine-protein kinase EFR [EC:2.7.11.1]+ko04626//P…	XM_022116024.1 PREDICTED: Helianthus annuus probable LRR receptor-like serine/threonine-protein kinase At3g47570 (LOC110866879), mRNA	protein kinase-like domain-containing protein [Artemisia annua]	Leucine rich repeat	[T] LSE0002 A Receptor protein kinase containing LRR repeats	Receptor kinase-like protein Xa21 OS=Oryza sativa subsp. indica OX=39946 GN=XA21 PE=1 SV=1	GO:0004674//protein serine/threonine kinase activity;GO:0005524//ATP binding;GO:0004672//protein kinase activity;GO:0016021//integral component of membrane
CL12791.Contig9_All	2.04	2.67	2.76	3.41	4.8	3.51	2951	-0.673648	0.0236432		K20181//vacuolar protein sorting-associated protein 18;K13428//LRR receptor-like serine/threonine-protein kinase EFR [EC:2.7.11.1]+ko04626//Plant-pathogen interaction;K13428//LRR receptor-like serine/threonine-protein kinase EFR [EC:2.7.11.1]+ko04626//Plant-pathogen interaction;K13428//LRR receptor-like serine/threonine-protein kinase EFR [EC:2.7.11.1]+ko04626//Plant-pathogen interaction;K13437//…	XM_022116028.1 PREDICTED: Helianthus annuus probable LRR receptor-like serine/threonine-protein kinase At3g47570 (LOC110866884), mRNA	leucine-rich repeat protein [Artemisia annua]	Protein kinase domain	[T] LSE0002 A Receptor protein kinase containing LRR repeats	Receptor kinase-like protein Xa21 OS=Oryza sativa subsp. japonica OX=39947 GN=XA21 PE=1 SV=1	GO:0004674//protein serine/threonine kinase activity;GO:0005524//ATP binding;GO:0016021//integral component of membrane
CL12798.Contig4_All	1.74	2.11	2.09	3.94	5.65	3.87	2237	-1.18839	2.67211e-06		K12852//116 kDa U5 small nuclear ribonucleoprotein component+ko03040//Spliceosome;K12852//116 kDa U5 small nuclear ribonucleoprotein component+ko03040//Spliceosome;K12852//116 kDa U5 small nuclear ribonucleoprotein component+ko03040//Spliceosome;K12852//116 kDa U5 small nuclear ribonucleoprotein component+ko03040//Spliceosome;K12852//116 kDa U5 small nuclear ribonucleoprotein component+ko03040//S…	AM484416.1 Vitis vinifera, whole genome shotgun sequence, contig VV78X041795.9, clone ENTAV 115	hypothetical protein CTI12_AA122200 [Artemisia annua]		[J] KOG0468 U5 snRNP-specific protein	110 kDa U5 small nuclear ribonucleoprotein component CLO OS=Arabidopsis thaliana OX=3702 GN=CLO PE=1 SV=1	GO:0005525//GTP binding;GO:0003924//GTPase activity
CL128.Contig3_All	4.49	6.12	5.47	3.02	2.49	3.3	1196	0.812852	0.0278786		K16054//methylthioribulose 1-phosphate dehydratase / enolase-phosphatase E1 [EC:4.2.1.109 3.1.3.77]+ko01100//Metabolic pathways+ko00270//Cysteine and methionine metabolism;K16054//methylthioribulose 1-phosphate dehydratase / enolase-phosphatase E1 [EC:4.2.1.109 3.1.3.77]+ko01100//Metabolic pathways+ko00270//Cysteine and methionine metabolism;K16054//methylthioribulose 1-phosphate dehydratase / en…	XM_022141698.1 PREDICTED: Helianthus annuus probable bifunctional methylthioribulose-1-phosphate dehydratase/enolase-phosphatase E1 1 (LOC110894473), transcript variant X1, mRNA	HAD hydrolase, subfamily IA [Artemisia annua]	haloacid dehalogenase-like hydrolase	[E] KOG2630 Enolase-phosphatase E-1	Probable bifunctional methylthioribulose-1-phosphate dehydratase/enolase-phosphatase E1 1 OS=Vitis vinifera OX=29760 GN=VIT_19s0014g02480 PE=3 SV=2	GO:0000287//magnesium ion binding;GO:0019509//L-methionine salvage from methylthioadenosine;GO:0043874//acireductone synthase activity
CL128.Contig4_All	3.23	1.22	1.11	5.2	4.59	4.35	1191	-1.28781	0.021956		K16054//methylthioribulose 1-phosphate dehydratase / enolase-phosphatase E1 [EC:4.2.1.109 3.1.3.77]+ko01100//Metabolic pathways+ko00270//Cysteine and methionine metabolism;K16054//methylthioribulose 1-phosphate dehydratase / enolase-phosphatase E1 [EC:4.2.1.109 3.1.3.77]+ko01100//Metabolic pathways+ko00270//Cysteine and methionine metabolism;K16054//methylthioribulose 1-phosphate dehydratase / en…	XM_022141698.1 PREDICTED: Helianthus annuus probable bifunctional methylthioribulose-1-phosphate dehydratase/enolase-phosphatase E1 1 (LOC110894473), transcript variant X1, mRNA	HAD hydrolase, subfamily IA [Artemisia annua]	haloacid dehalogenase-like hydrolase	[E] KOG2630 Enolase-phosphatase E-1	Probable bifunctional methylthioribulose-1-phosphate dehydratase/enolase-phosphatase E1 1 OS=Vitis vinifera OX=29760 GN=VIT_19s0014g02480 PE=3 SV=2	GO:0000287//magnesium ion binding;GO:0019509//L-methionine salvage from methylthioadenosine;GO:0043874//acireductone synthase activity
CL128.Contig5_All	4.01	2.46	3.17	12.82	12.15	14.13	1215	-2.02377	1.47598e-18		K16054//methylthioribulose 1-phosphate dehydratase / enolase-phosphatase E1 [EC:4.2.1.109 3.1.3.77]+ko01100//Metabolic pathways+ko00270//Cysteine and methionine metabolism;K16054//methylthioribulose 1-phosphate dehydratase / enolase-phosphatase E1 [EC:4.2.1.109 3.1.3.77]+ko01100//Metabolic pathways+ko00270//Cysteine and methionine metabolism;K16054//methylthioribulose 1-phosphate dehydratase / en…	XM_022141698.1 PREDICTED: Helianthus annuus probable bifunctional methylthioribulose-1-phosphate dehydratase/enolase-phosphatase E1 1 (LOC110894473), transcript variant X1, mRNA	HAD hydrolase, subfamily IA [Artemisia annua]	haloacid dehalogenase-like hydrolase	[E] KOG2630 Enolase-phosphatase E-1	Probable bifunctional methylthioribulose-1-phosphate dehydratase/enolase-phosphatase E1 1 OS=Vitis vinifera OX=29760 GN=VIT_19s0014g02480 PE=3 SV=2	GO:0000287//magnesium ion binding;GO:0019509//L-methionine salvage from methylthioadenosine;GO:0043874//acireductone synthase activity
CL12806.Contig3_All	6.83	7.32	8.49	11.49	10.05	10.25	1437	-0.521541	0.0277708		K02147//V-type H+-transporting ATPase subunit B+ko04145//Phagosome+ko01100//Metabolic pathways+ko00190//Oxidative phosphorylation;K02147//V-type H+-transporting ATPase subunit B+ko04145//Phagosome+ko01100//Metabolic pathways+ko00190//Oxidative phosphorylation;K02147//V-type H+-transporting ATPase subunit B+ko04145//Phagosome+ko01100//Metabolic pathways+ko00190//Oxidative phosphorylation;K02147//V…	XM_022137050.1 PREDICTED: Helianthus annuus V-type proton ATPase subunit B 2-like (LOC110889510), transcript variant X4, mRNA	V-type proton ATPase subunit B 1 [Artemisia annua]	ATP synthase alpha/beta family, nucleotide-binding domain	[C] KOG1351 Vacuolar H+-ATPase V1 sector, subunit B	V-type proton ATPase subunit B3 OS=Arabidopsis thaliana OX=3702 GN=VHA-B3 PE=2 SV=1	GO:0046034//ATP metabolic process;GO:0015991//ATP hydrolysis coupled proton transport;GO:0005524//ATP binding;GO:0033180//proton-transporting V-type ATPase, V1 domain
CL12809.Contig3_All	1.77	0.73	2.05	0.47	0.52	0.46	1694	1.47645	0.0222398				hypothetical protein CTI12_AA535350 [Artemisia annua]	Ribosomal protein S20
CL12821.Contig1_All	1.52	1.3	1.52	0.26	0.17	0.08	1225	2.69524	9.94631e-06		K10592//E3 ubiquitin-protein ligase HUWE1 [EC:2.3.2.26]+ko04120//Ubiquitin mediated proteolysis;K10592//E3 ubiquitin-protein ligase HUWE1 [EC:2.3.2.26]+ko04120//Ubiquitin mediated proteolysis;K10592//E3 ubiquitin-protein ligase HUWE1 [EC:2.3.2.26]+ko04120//Ubiquitin mediated proteolysis;K10592//E3 ubiquitin-protein ligase HUWE1 [EC:2.3.2.26]+ko04120//Ubiquitin mediated proteolysis;K10592//E3 ubiq…	AP015034.1 Vigna angularis var. angularis DNA, chromosome 1, almost complete sequence, cultivar: Shumari	E3 ubiquitin-protein ligase UPL1-like [Cynara cardunculus var. scolymus] >XP_024960062.1 E3 ubiquitin-protein ligase UPL1-like [Cynara cardunculus var. scolymus]		[OK] KOG0939 E3 ubiquitin-protein ligase/Putative upstream regulatory element binding protein	E3 ubiquitin-protein ligase UPL2 OS=Arabidopsis thaliana OX=3702 GN=UPL2 PE=1 SV=3	GO:0004842//ubiquitin-protein transferase activity
CL12821.Contig2_All	6.11	6.91	6.46	0.23	1	0.44	538	3.30098	9.58116e-11		K10592//E3 ubiquitin-protein ligase HUWE1 [EC:2.3.2.26]+ko04120//Ubiquitin mediated proteolysis;K10592//E3 ubiquitin-protein ligase HUWE1 [EC:2.3.2.26]+ko04120//Ubiquitin mediated proteolysis;K10592//E3 ubiquitin-protein ligase HUWE1 [EC:2.3.2.26]+ko04120//Ubiquitin mediated proteolysis;K10592//E3 ubiquitin-protein ligase HUWE1 [EC:2.3.2.26]+ko04120//Ubiquitin mediated proteolysis;K10592//E3 ubiq…	AP015034.1 Vigna angularis var. angularis DNA, chromosome 1, almost complete sequence, cultivar: Shumari	E3 ubiquitin-protein ligase UPL1-like [Cynara cardunculus var. scolymus] >XP_024960062.1 E3 ubiquitin-protein ligase UPL1-like [Cynara cardunculus var. scolymus]		[OK] KOG0939 E3 ubiquitin-protein ligase/Putative upstream regulatory element binding protein	E3 ubiquitin-protein ligase UPL2 OS=Arabidopsis thaliana OX=3702 GN=UPL2 PE=1 SV=3	GO:0004842//ubiquitin-protein transferase activity
CL12849.Contig3_All	0	0	0	0.53	0.52	0.36	824	-2.60354	0.0147248		K09422//transcription factor MYB, plant;K09422//transcription factor MYB, plant;K09422//transcription factor MYB, plant;K09422//transcription factor MYB, plant;K09422//transcription factor MYB, plant		Histone H1/H5 [Artemisia annua]		[R] TWOG0184 Myb-like DNA-binding domain and H15 domain (histone families 1 and 5)	Telomere repeat-binding factor 1 OS=Arabidopsis thaliana OX=3702 GN=TRB1 PE=1 SV=1	GO:0003677//DNA binding;GO:0005634//nucleus;GO:0006334//nucleosome assembly;GO:0000786//nucleosome
CL12863.Contig2_All	3.29	4.01	2.54	0.98	0.56	0.47	414	1.95597	0.011874
CL12879.Contig1_All	1.16	1.51	1.5	0.56	0.29	0.49	1336	1.47383	0.0199642				zinc finger, RanBP2-type [Artemisia annua]				GO:0003723//RNA binding;GO:0046872//metal ion binding
CL129.Contig3_All	0.52	0.92	0.88	0	0	0.1	591	2.38684	0.0317283		K02213//cell division control protein 6;K02213//cell division control protein 6;K02213//cell division control protein 6;K02213//cell division control protein 6;K02213//cell division control protein 6		cell division control 6 [Artemisia annua]		[LD] KOG2227 Pre-initiation complex, subunit CDC6, AAA+ superfamily ATPase	Cell division control protein 6 homolog B OS=Arabidopsis thaliana OX=3702 GN=CDC6B PE=2 SV=1	GO:0005524//ATP binding;GO:0051301//cell division;GO:0006270//DNA replication initiation
CL12913.Contig2_All	1.77	1.95	2.19	0.75	0.05	0.46	1347	1.83112	0.0292404		K09273//upstream-binding transcription factor;K09273//upstream-binding transcription factor;K09273//upstream-binding transcription factor;K09273//upstream-binding transcription factor;K09273//upstream-binding transcription factor	XM_022166461.1 PREDICTED: Helianthus annuus high mobility group B protein 6-like (LOC110922142), mRNA	High mobility group (HMG) box domain-containing protein [Artemisia annua]	HMG (high mobility group) box	[R] KOG0381 HMG box-containing protein	High mobility group B protein 6 OS=Arabidopsis thaliana OX=3702 GN=HMGB6 PE=2 SV=1	GO:0003677//DNA binding;GO:0005634//nucleus
CL12929.Contig2_All	6.99	5.59	6.29	3.81	3.19	4.5	1869	0.656497	0.0361862		K00512//steroid 17alpha-monooxygenase / 17alpha-hydroxyprogesterone deacetylase [EC:1.14.14.19 1.14.14.32]+ko01100//Metabolic pathways;K07408//cytochrome P450 family 1 subfamily A polypeptide 1 [EC:1.14.14.1]+ko00380//Tryptophan metabolism+ko01100//Metabolic pathways;K07408//cytochrome P450 family 1 subfamily A polypeptide 1 [EC:1.14.14.1]+ko00380//Tryptophan metabolism+ko01100//Metabolic pathway…	XM_022119890.1 PREDICTED: Helianthus annuus psoralen synthase-like (LOC110870719), mRNA	cytochrome P450 [Artemisia annua]	Cytochrome P450	[Q] KOG0156 Cytochrome P450 CYP2 subfamily	Cytochrome P450 71A4 OS=Solanum melongena OX=4111 GN=CYP71A4 PE=2 SV=1	GO:0016705//oxidoreductase activity, acting on paired donors, with incorporation or reduction of molecular oxygen;GO:0020037//heme binding;GO:0005506//iron ion binding;GO:0016021//integral component of membrane;GO:0004497//monooxygenase activity
CL12929.Contig4_All	17.94	15.78	17.44	12.31	10.56	10.24	1789	0.58422	0.000339609		K00512//steroid 17alpha-monooxygenase / 17alpha-hydroxyprogesterone deacetylase [EC:1.14.14.19 1.14.14.32]+ko01100//Metabolic pathways;K07408//cytochrome P450 family 1 subfamily A polypeptide 1 [EC:1.14.14.1]+ko00380//Tryptophan metabolism+ko01100//Metabolic pathways;K07408//cytochrome P450 family 1 subfamily A polypeptide 1 [EC:1.14.14.1]+ko00380//Tryptophan metabolism+ko01100//Metabolic pathway…	KC441531.1 Tanacetum cinerariifolium clone Ct20303 cytochrome P450-like protein mRNA, complete cds	cytochrome P450 71A2 [Artemisia annua]	Cytochrome P450	[Q] KOG0156 Cytochrome P450 CYP2 subfamily	Cytochrome P450 71A4 OS=Solanum melongena OX=4111 GN=CYP71A4 PE=2 SV=1	GO:0016705//oxidoreductase activity, acting on paired donors, with incorporation or reduction of molecular oxygen;GO:0020037//heme binding;GO:0005506//iron ion binding;GO:0004497//monooxygenase activity
CL12933.Contig1_All	5.73	5.69	7.07	8.52	7.52	8.96	3622	-0.475439	0.0326117		K01303//acylaminoacyl-peptidase [EC:3.4.19.1];K10706//senataxin [EC:3.6.4.-];K09494//T-complex protein 1 subunit beta;K00799//glutathione S-transferase [EC:2.5.1.18]+ko00480//Glutathione metabolism;K03327//multidrug resistance protein, MATE family		reverse transcriptase domain-containing protein [Artemisia annua]	Retrotransposon gag protein	[R] KOG0017 FOG: Transposon-encoded proteins with TYA, reverse transcriptase, integrase domains in various combinations		GO:0015074//DNA integration;GO:0003964//RNA-directed DNA polymerase activity;GO:0007165//signal transduction;GO:0003676//nucleic acid binding
CL12933.Contig2_All	6	6.71	7.77	10.72	9.48	10.15	4840	-0.60689	0.000129316		K01303//acylaminoacyl-peptidase [EC:3.4.19.1];K10706//senataxin [EC:3.6.4.-];K09494//T-complex protein 1 subunit beta;K00799//glutathione S-transferase [EC:2.5.1.18]+ko00480//Glutathione metabolism;K03327//multidrug resistance protein, MATE family		hypothetical protein CTI12_AA183720 [Artemisia annua]	Retrotransposon gag protein	[R] KOG0017 FOG: Transposon-encoded proteins with TYA, reverse transcriptase, integrase domains in various combinations		GO:0015074//DNA integration;GO:0003964//RNA-directed DNA polymerase activity;GO:0007165//signal transduction;GO:0003676//nucleic acid binding
CL12936.Contig13_All	0.54	0.44	0.57	0.15	0.21	0.14	4566	1.52311	0.00190207		K21198//gamma-soluble NSF attachment protein;K21198//gamma-soluble NSF attachment protein;K21198//gamma-soluble NSF attachment protein;K21198//gamma-soluble NSF attachment protein;K21198//gamma-soluble NSF attachment protein		NSF attachment protein [Artemisia annua]		[U] KOG1585 Protein required for fusion of vesicles in vesicular transport, gamma-SNAP	Gamma-soluble NSF attachment protein OS=Arabidopsis thaliana OX=3702 GN=GSNAP PE=2 SV=1	GO:0006886//intracellular protein transport;GO:0005623//cell
CL12936.Contig5_All	0.99	0.64	0.58	0.41	0.27	0.26	5306	1.15429	0.0207789				hypothetical protein CTI12_AA090040 [Artemisia annua]
CL12939.Contig2_All	11.43	10.43	9.95	2.14	1.43	1.78	689	2.44507	7.52506e-17
CL12943.Contig1_All	32.55	28.57	28.2	38.32	38.04	36.69	2018	-0.37681	0.00355281		K01188//beta-glucosidase [EC:3.2.1.21]+ko01100//Metabolic pathways+ko00500//Starch and sucrose metabolism+ko01110//Biosynthesis of secondary metabolites+ko00460//Cyanoamino acid metabolism+ko00940//Phenylpropanoid biosynthesis;K01188//beta-glucosidase [EC:3.2.1.21]+ko01100//Metabolic pathways+ko00500//Starch and sucrose metabolism+ko01110//Biosynthesis of secondary metabolites+ko00460//Cyanoamino…	XR_002570969.1 PREDICTED: Helianthus annuus beta-glucosidase 24-like (LOC110900369), transcript variant X2, misc_RNA	glycoside hydrolase family 1 [Artemisia annua]	Glycosyl hydrolase family 1	[G] KOG0626 Beta-glucosidase, lactase phlorizinhydrolase, and related proteins	Raucaffricine-O-beta-D-glucosidase OS=Rauvolfia serpentina OX=4060 GN=RG PE=1 SV=1	GO:0004553//hydrolase activity, hydrolyzing O-glycosyl compounds;GO:0005975//carbohydrate metabolic process
CL1295.Contig9_All	2.69	2.72	2.66	1.37	1.54	1.75	2423	0.740135	0.0184163		K01736//chorismate synthase [EC:4.2.3.5]+ko01230//Biosynthesis of amino acids+ko01100//Metabolic pathways+ko01110//Biosynthesis of secondary metabolites+ko00400//Phenylalanine, tyrosine and tryptophan biosynthesis;K01736//chorismate synthase [EC:4.2.3.5]+ko01230//Biosynthesis of amino acids+ko01100//Metabolic pathways+ko01110//Biosynthesis of secondary metabolites+ko00400//Phenylalanine, tyrosine…	XM_022126155.1 PREDICTED: Helianthus annuus chorismate synthase 1, chloroplastic-like (LOC110877928), mRNA	chorismate synthase 1 protein [Artemisia annua]	Chorismate synthase	[E] KOG4492 Chorismate synthase	Chorismate synthase 1, chloroplastic OS=Solanum lycopersicum OX=4081 GN=CS1 PE=2 SV=1	GO:0009423//chorismate biosynthetic process;GO:0009073//aromatic amino acid family biosynthetic process;GO:0004107//chorismate synthase activity
CL12950.Contig2_All	1.78	0.69	1.38	0.25	0	0	655	2.43327	0.0168981				peptide chain release factor eRF1/aRF1 [Artemisia annua]				GO:0005524//ATP binding;GO:0002161//aminoacyl-tRNA editing activity;GO:0006418//tRNA aminoacylation for protein translation;GO:0004812//aminoacyl-tRNA ligase activity;GO:0005737//cytoplasm;GO:0003747//translation release factor activity;GO:0046983//protein dimerization activity
CL12950.Contig4_All	1.46	1.61	1.45	0.27	0.35	0.12	792	2.23234	0.00250287		K12041//solute carrier family 9 (sodium/hydrogen exchanger), member 6/7;K14724//solute carrier family 9 (sodium/hydrogen exchanger), member 8;K14724//solute carrier family 9 (sodium/hydrogen exchanger), member 8;K14724//solute carrier family 9 (sodium/hydrogen exchanger), member 8	EF396235.2 Chrysanthemum x morifolium Na+/H+ antiporter (NHX1) mRNA, complete cds	Na+/H+ antiporter [Chrysanthemum x morifolium]		[P] KOG1965 Sodium/hydrogen exchanger protein	Sodium/hydrogen exchanger 3 OS=Arabidopsis thaliana OX=3702 GN=NHX3 PE=1 SV=2	GO:0005774//vacuolar membrane;GO:0015385//sodium:proton antiporter activity;GO:0055075//potassium ion homeostasis;GO:0009651//response to salt stress;GO:0006885//regulation of pH;GO:0016021//integral component of membrane;GO:0005886//plasma membrane
CL1296.Contig1_All	11.19	14.37	8.64	17.34	22.82	14.72	1452	-0.699184	0.0206729		K14496//abscisic acid receptor PYR/PYL family+ko04016//MAPK signaling pathway - plant+ko04075//Plant hormone signal transduction;K14496//abscisic acid receptor PYR/PYL family+ko04016//MAPK signaling pathway - plant+ko04075//Plant hormone signal transduction;K14496//abscisic acid receptor PYR/PYL family+ko04016//MAPK signaling pathway - plant+ko04075//Plant hormone signal transduction;K14496//absc…	XM_022113987.1 PREDICTED: Helianthus annuus abscisic acid receptor PYL9-like (LOC110864828), mRNA	polyketide cyclase/dehydrase, START-like domain protein [Artemisia annua]	Polyketide cyclase / dehydrase and lipid transport	[S] LSE0385 A Uncharacterized protein	Abscisic acid receptor PYL9 OS=Arabidopsis thaliana OX=3702 GN=PYL9 PE=1 SV=1
CL1296.Contig2_All	18.31	21.87	16.6	27.03	34.23	27.26	1089	-0.664755	0.000337457		K14496//abscisic acid receptor PYR/PYL family+ko04016//MAPK signaling pathway - plant+ko04075//Plant hormone signal transduction;K14496//abscisic acid receptor PYR/PYL family+ko04016//MAPK signaling pathway - plant+ko04075//Plant hormone signal transduction;K14496//abscisic acid receptor PYR/PYL family+ko04016//MAPK signaling pathway - plant+ko04075//Plant hormone signal transduction;K14496//absc…	XM_022113987.1 PREDICTED: Helianthus annuus abscisic acid receptor PYL9-like (LOC110864828), mRNA	polyketide cyclase/dehydrase, START-like domain protein [Artemisia annua]	Polyketide cyclase / dehydrase and lipid transport	[S] LSE0385 A Uncharacterized protein	Abscisic acid receptor PYL9 OS=Arabidopsis thaliana OX=3702 GN=PYL9 PE=1 SV=1
CL12974.Contig3_All	1.76	2.39	1.84	0.16	0.2	0.18	1835	3.20863	8.32446e-14				hypothetical protein CTI12_AA608520 [Artemisia annua]
CL1298.Contig6_All	0.11	0.36	0.47	0	0	0	1297	2.45473	0.0277384					N-terminal half of MaoC dehydratase
CL12985.Contig2_All	1	1.21	1.76	0.19	0.06	0	937	3.06653	8.0527e-05		K09553//stress-induced-phosphoprotein 1;K09553//stress-induced-phosphoprotein 1;K09553//stress-induced-phosphoprotein 1;K09553//stress-induced-phosphoprotein 1;K09553//stress-induced-phosphoprotein 1	XM_022127669.1 PREDICTED: Helianthus annuus uncharacterized LOC110879245 (LOC110879245), mRNA	stress-inducible protein [Artemisia annua]		[O] KOG0548 Molecular co-chaperone STI1	Hsp70-Hsp90 organizing protein 1 OS=Glycine max OX=3847 GN=HOP1 PE=1 SV=2
CL12993.Contig3_All	0	0	0	1.06	2.36	1.65	310	-2.66054	0.0114742		K02184//formin 2;K02184//formin 2		Formin-like protein [Actinidia chinensis var. chinensis]		[TZ] KOG1922 Rho GTPase effector BNI1 and related formins	Formin-like protein 1 OS=Arabidopsis thaliana OX=3702 GN=FH1 PE=1 SV=1	GO:0010497//plasmodesmata-mediated intercellular transport;GO:0051016//barbed-end actin filament capping;GO:0016021//integral component of membrane;GO:0005886//plasma membrane
CL12993.Contig4_All	0.09	0.15	0.21	3.89	4.25	3.79	4285	-4.66091	8.38881e-72		K02184//formin 2;K01092//myo-inositol-1(or 4)-monophosphatase [EC:3.1.3.25]+ko01100//Metabolic pathways+ko04070//Phosphatidylinositol signaling system+ko00562//Inositol phosphate metabolism;K02184//formin 2	XM_022115193.1 PREDICTED: Helianthus annuus protein CURVATURE THYLAKOID 1B, chloroplastic (LOC110865866), mRNA	protein CURVATURE THYLAKOID 1B, chloroplastic [Helianthus annuus] >OTG23520.1 putative photosystem I P subunit [Helianthus annuus]	CAAD domains of cyanobacterial aminoacyl-tRNA synthetase	[TZ] KOG1922 Rho GTPase effector BNI1 and related formins	Protein CURVATURE THYLAKOID 1B, chloroplastic OS=Arabidopsis thaliana OX=3702 GN=CURT1B PE=1 SV=2	GO:0016021//integral component of membrane;GO:0004812//aminoacyl-tRNA ligase activity;GO:0009579//thylakoid
CL13007.Contig2_All	29.92	31.02	29.17	20.52	20.68	21.12	1108	0.49518	0.000220156		K07901//Ras-related protein Rab-8A+ko04144//Endocytosis;K07901//Ras-related protein Rab-8A+ko04144//Endocytosis;K07901//Ras-related protein Rab-8A+ko04144//Endocytosis;K07901//Ras-related protein Rab-8A+ko04144//Endocytosis;K07901//Ras-related protein Rab-8A+ko04144//Endocytosis	XM_022150264.1 PREDICTED: Helianthus annuus ras-related protein RABE1c-like (LOC110904411), transcript variant X2, mRNA	Ran GTPase [Artemisia annua] >PWA84508.1 Ran GTPase [Artemisia annua]	Ras family	[TU] KOG0078 GTP-binding protein SEC4, small G protein superfamily, and related Ras family GTP-binding proteins	Ras-related protein RABE1c OS=Arabidopsis thaliana OX=3702 GN=RABE1C PE=1 SV=1	GO:0005525//GTP binding;GO:0003924//GTPase activity
CL13013.Contig2_All	1.99	2.28	2.52	3.46	3.82	3.23	3392	-0.657688	0.00296454		K22686//pro-apoptotic serine protease NMA111 [EC:3.4.21.-];K22686//pro-apoptotic serine protease NMA111 [EC:3.4.21.-];K22686//pro-apoptotic serine protease NMA111 [EC:3.4.21.-];K22686//pro-apoptotic serine protease NMA111 [EC:3.4.21.-];K22686//pro-apoptotic serine protease NMA111 [EC:3.4.21.-]	XM_022127357.1 PREDICTED: Helianthus annuus protease Do-like 7 (LOC110878959), mRNA	degP protease 7 [Artemisia annua]	PDZ-like domain	[R] KOG1421 Predicted signaling-associated protein (contains a PDZ domain)	Protease Do-like 7 OS=Arabidopsis thaliana OX=3702 GN=DEGP7 PE=2 SV=1	GO:0008233//peptidase activity
CL1302.Contig13_All	0.86	0.53	1.33	0.05	0	0	1290	3.77925	2.3776e-06		K04733//interleukin-1 receptor-associated kinase 4 [EC:2.7.11.1];K04733//interleukin-1 receptor-associated kinase 4 [EC:2.7.11.1];K04733//interleukin-1 receptor-associated kinase 4 [EC:2.7.11.1];K04733//interleukin-1 receptor-associated kinase 4 [EC:2.7.11.1];K04733//interleukin-1 receptor-associated kinase 4 [EC:2.7.11.1]		probable leucine-rich repeat receptor-like serine/threonine-protein kinase At3g14840 isoform X1 [Helianthus annuus]		[T] LSE0002 A Receptor protein kinase containing LRR repeats	Probable LRR receptor-like serine/threonine-protein kinase At1g53440 OS=Arabidopsis thaliana OX=3702 GN=At1g53440 PE=2 SV=2	GO:0005524//ATP binding;GO:0004672//protein kinase activity
CL1302.Contig1_All	0.5	0.99	0	0	0	0	1330	2.37293	0.0381561		K04733//interleukin-1 receptor-associated kinase 4 [EC:2.7.11.1];K04733//interleukin-1 receptor-associated kinase 4 [EC:2.7.11.1];K04733//interleukin-1 receptor-associated kinase 4 [EC:2.7.11.1];K04733//interleukin-1 receptor-associated kinase 4 [EC:2.7.11.1];K04733//interleukin-1 receptor-associated kinase 4 [EC:2.7.11.1]		probable leucine-rich repeat receptor-like serine/threonine-protein kinase At3g14840 isoform X2 [Helianthus annuus]		[T] LSE0002 A Receptor protein kinase containing LRR repeats	Probable LRR receptor-like serine/threonine-protein kinase At1g53420 OS=Arabidopsis thaliana OX=3702 GN=At1g53420 PE=2 SV=2	GO:0005524//ATP binding;GO:0004672//protein kinase activity
CL13032.Contig1_All	5.97	7.06	6.35	8.56	8.69	7.75	2315	-0.403444	0.0490364		K08740//DNA mismatch repair protein MSH4	XM_022181719.1 PREDICTED: Helianthus annuus polyadenylate-binding protein-interacting protein 7-like (LOC110940157), mRNA	CTC-interacting domain 7 [Artemisia annua]	Domain of unknown function (DUF1771)	[L] KOG2401 Predicted MutS-related protein involved in mismatch repair	Polyadenylate-binding protein-interacting protein 7 OS=Arabidopsis thaliana OX=3702 GN=CID7 PE=1 SV=1
CL13035.Contig7_All	24.08	20.63	21.27	14.14	10.6	15.73	1726	0.651951	0.00621992		K01728//pectate lyase [EC:4.2.2.2]+ko00040//Pentose and glucuronate interconversions;K01728//pectate lyase [EC:4.2.2.2]+ko00040//Pentose and glucuronate interconversions;K01728//pectate lyase [EC:4.2.2.2]+ko00040//Pentose and glucuronate interconversions;K01728//pectate lyase [EC:4.2.2.2]+ko00040//Pentose and glucuronate interconversions;K01728//pectate lyase [EC:4.2.2.2]+ko00040//Pentose and glu…	XM_022180344.1 PREDICTED: Helianthus annuus probable pectate lyase 8 (LOC110937885), mRNA	pectin lyase-like superfamily protein [Artemisia annua]	Pectate lyase	[M] LSE0348 A Pectate lyase	Probable pectate lyase 1 OS=Arabidopsis thaliana OX=3702 GN=At1g04680 PE=2 SV=2	GO:0046872//metal ion binding;GO:0045490//pectin catabolic process;GO:0030570//pectate lyase activity
CL1304.Contig10_All	1.09	0.91	0.68	0.25	0.23	0.11	1350	1.95978	0.00952718				Concanavalin A-like lectin/glucanase, subgroup [Artemisia annua]				GO:0030246//carbohydrate binding;GO:0005524//ATP binding;GO:0004672//protein kinase activity;GO:0016021//integral component of membrane
CL1304.Contig14_All	0.84	0.84	0.85	0.2	0.1	0.06	1546	2.34082	0.00086993		K16055//trehalose 6-phosphate synthase/phosphatase [EC:2.4.1.15 3.1.3.12]+ko01100//Metabolic pathways+ko00500//Starch and sucrose metabolism;K16055//trehalose 6-phosphate synthase/phosphatase [EC:2.4.1.15 3.1.3.12]+ko01100//Metabolic pathways+ko00500//Starch and sucrose metabolism;K16055//trehalose 6-phosphate synthase/phosphatase [EC:2.4.1.15 3.1.3.12]+ko01100//Metabolic pathways+ko00500//Starch…		alpha,alpha-trehalose-phosphate synthase [UDP-forming] 1-like [Prunus avium]		[G] KOG1050 Trehalose-6-phosphate synthase component TPS1 and related subunits	Alpha,alpha-trehalose-phosphate synthase [UDP-forming] 1 OS=Arabidopsis thaliana OX=3702 GN=TPS1 PE=1 SV=1
CL1304.Contig15_All	0	0.04	0	3.19	2.85	2.58	1005	-5.27595	3.78328e-16		K16055//trehalose 6-phosphate synthase/phosphatase [EC:2.4.1.15 3.1.3.12]+ko01100//Metabolic pathways+ko00500//Starch and sucrose metabolism;K16055//trehalose 6-phosphate synthase/phosphatase [EC:2.4.1.15 3.1.3.12]+ko01100//Metabolic pathways+ko00500//Starch and sucrose metabolism;K16055//trehalose 6-phosphate synthase/phosphatase [EC:2.4.1.15 3.1.3.12]+ko01100//Metabolic pathways+ko00500//Starch…		alpha,alpha-trehalose-phosphate synthase [UDP-forming] 1 [Arachis duranensis]		[G] KOG1050 Trehalose-6-phosphate synthase component TPS1 and related subunits	Alpha,alpha-trehalose-phosphate synthase [UDP-forming] 1 OS=Arabidopsis thaliana OX=3702 GN=TPS1 PE=1 SV=1	GO:0005992//trehalose biosynthetic process;GO:0003825//alpha,alpha-trehalose-phosphate synthase (UDP-forming) activity
CL1304.Contig19_All	0.99	0.91	0.92	0.09	0.12	0	1182	3.03521	6.41236e-05		K16055//trehalose 6-phosphate synthase/phosphatase [EC:2.4.1.15 3.1.3.12]+ko01100//Metabolic pathways+ko00500//Starch and sucrose metabolism;K16055//trehalose 6-phosphate synthase/phosphatase [EC:2.4.1.15 3.1.3.12]+ko01100//Metabolic pathways+ko00500//Starch and sucrose metabolism;K16055//trehalose 6-phosphate synthase/phosphatase [EC:2.4.1.15 3.1.3.12]+ko01100//Metabolic pathways+ko00500//Starch…		alpha,alpha-trehalose-phosphate synthase [UDP-forming] 1-like isoform X2 [Rosa chinensis] >PRQ29313.1 putative alpha,alpha-trehalose-phosphate synthase (UDP-forming) [Rosa chinensis]		[G] KOG1050 Trehalose-6-phosphate synthase component TPS1 and related subunits	Alpha,alpha-trehalose-phosphate synthase [UDP-forming] 1 OS=Arabidopsis thaliana OX=3702 GN=TPS1 PE=1 SV=1
CL1304.Contig1_All	0.86	1.19	0.59	0	0.1	0	1175	3.38875	3.21967e-05		K16055//trehalose 6-phosphate synthase/phosphatase [EC:2.4.1.15 3.1.3.12]+ko01100//Metabolic pathways+ko00500//Starch and sucrose metabolism;K16055//trehalose 6-phosphate synthase/phosphatase [EC:2.4.1.15 3.1.3.12]+ko01100//Metabolic pathways+ko00500//Starch and sucrose metabolism;K16055//trehalose 6-phosphate synthase/phosphatase [EC:2.4.1.15 3.1.3.12]+ko01100//Metabolic pathways+ko00500//Starch…		alpha alpha-trehalose-phosphate synthase [Prunus yedoensis var. nudiflora]		[G] KOG1050 Trehalose-6-phosphate synthase component TPS1 and related subunits	Alpha,alpha-trehalose-phosphate synthase [UDP-forming] 1 OS=Arabidopsis thaliana OX=3702 GN=TPS1 PE=1 SV=1
CL13069.Contig2_All	7.45	8.15	7.39	2.92	3.69	2.55	1839	1.27808	9.60633e-11			KP334061.1 Chrysanthemum x morifolium microsatellite JH-2233 sequence	hypothetical protein CTI12_AA332730 [Artemisia annua]				GO:0019904//protein domain specific binding;GO:0019538//protein metabolic process;GO:0006520//cellular amino acid metabolic process;GO:0016491//oxidoreductase activity
CL13078.Contig1_All	2.05	1.67	2.05	4.1	3.5	3.55	3914	-0.980852	6.91939e-07		K09571//FK506-binding protein 4/5 [EC:5.2.1.8];K09571//FK506-binding protein 4/5 [EC:5.2.1.8];K09571//FK506-binding protein 4/5 [EC:5.2.1.8];K09571//FK506-binding protein 4/5 [EC:5.2.1.8];K09571//FK506-binding protein 4/5 [EC:5.2.1.8]	XM_022178957.1 PREDICTED: Helianthus annuus peptidyl-prolyl cis-trans isomerase FKBP62-like (LOC110936549), mRNA	rotamase FKBP 1 [Artemisia annua]	FKBP-type peptidyl-prolyl cis-trans isomerase	[O] KOG0543 FKBP-type peptidyl-prolyl cis-trans isomerase	Peptidyl-prolyl cis-trans isomerase FKBP62 OS=Arabidopsis thaliana OX=3702 GN=FKBP62 PE=1 SV=2	GO:0003755//peptidyl-prolyl cis-trans isomerase activity
CL13078.Contig2_All	2.47	2.15	3.19	4.53	4.58	5.16	932	-0.874059	0.0392958		K09571//FK506-binding protein 4/5 [EC:5.2.1.8];K09571//FK506-binding protein 4/5 [EC:5.2.1.8];K09571//FK506-binding protein 4/5 [EC:5.2.1.8];K09571//FK506-binding protein 4/5 [EC:5.2.1.8];K09571//FK506-binding protein 4/5 [EC:5.2.1.8]	XM_022122446.1 PREDICTED: Helianthus annuus peptidyl-prolyl cis-trans isomerase FKBP62-like (LOC110873507), mRNA	rotamase FKBP 1 [Artemisia annua]	FKBP-type peptidyl-prolyl cis-trans isomerase	[O] KOG0543 FKBP-type peptidyl-prolyl cis-trans isomerase	70 kDa peptidyl-prolyl isomerase OS=Triticum aestivum OX=4565 GN=FKBP70 PE=1 SV=1	GO:0003755//peptidyl-prolyl cis-trans isomerase activity
CL13080.Contig1_All	0.97	1.67	1.06	0.1	0.13	0.21	769	2.44708	0.00393279		K11584//serine/threonine-protein phosphatase 2A regulatory subunit B'+ko03015//mRNA surveillance pathway;K11584//serine/threonine-protein phosphatase 2A regulatory subunit B'+ko03015//mRNA surveillance pathway;K11584//serine/threonine-protein phosphatase 2A regulatory subunit B'+ko03015//mRNA surveillance pathway;K11584//serine/threonine-protein phosphatase 2A regulatory subunit B'+ko03015//mRNA …	XM_011028220.1 PREDICTED: Populus euphratica serine/threonine protein phosphatase 2A 57 kDa regulatory subunit B' iota isoform-like (LOC105127100), mRNA	protein phosphatase 2A regulatory B subunit family protein [Artemisia annua]	Protein phosphatase 2A regulatory B subunit (B56 family)	[T] KOG2085 Serine/threonine protein phosphatase 2A, regulatory subunit	Serine/threonine protein phosphatase 2A 57 kDa regulatory subunit B' kappa isoform OS=Arabidopsis thaliana OX=3702 GN=B'KAPPA PE=2 SV=1	GO:0007165//signal transduction;GO:0019888//protein phosphatase regulator activity;GO:0000159//protein phosphatase type 2A complex
CL13080.Contig2_All	1.58	1.59	0.73	0.25	0.35	0.27	1121	1.90196	0.00834599		K11584//serine/threonine-protein phosphatase 2A regulatory subunit B'+ko03015//mRNA surveillance pathway;K11584//serine/threonine-protein phosphatase 2A regulatory subunit B'+ko03015//mRNA surveillance pathway;K11584//serine/threonine-protein phosphatase 2A regulatory subunit B'+ko03015//mRNA surveillance pathway;K11584//serine/threonine-protein phosphatase 2A regulatory subunit B'+ko03015//mRNA …	XM_022145217.1 PREDICTED: Helianthus annuus serine/threonine protein phosphatase 2A 57 kDa regulatory subunit B' kappa isoform-like (LOC110898433), mRNA	PREDICTED: serine/threonine protein phosphatase 2A 57 kDa regulatory subunit B' iota isoform [Nicotiana sylvestris] >XP_016495036.1 PREDICTED: serine/threonine protein phosphatase 2A 57 kDa regulatory subunit B' iota isoform-like [Nicotiana tabacum]	Protein phosphatase 2A regulatory B subunit (B56 family)	[T] KOG2085 Serine/threonine protein phosphatase 2A, regulatory subunit	Serine/threonine protein phosphatase 2A 57 kDa regulatory subunit B' kappa isoform OS=Arabidopsis thaliana OX=3702 GN=B'KAPPA PE=2 SV=1	GO:0007165//signal transduction;GO:0019888//protein phosphatase regulator activity;GO:0005737//cytoplasm;GO:0000159//protein phosphatase type 2A complex
CL13080.Contig4_All	3.78	4.97	3.68	1.82	1.96	2.08	1391	1.02479	0.00177807		K11584//serine/threonine-protein phosphatase 2A regulatory subunit B'+ko03015//mRNA surveillance pathway;K11584//serine/threonine-protein phosphatase 2A regulatory subunit B'+ko03015//mRNA surveillance pathway;K11584//serine/threonine-protein phosphatase 2A regulatory subunit B'+ko03015//mRNA surveillance pathway;K11584//serine/threonine-protein phosphatase 2A regulatory subunit B'+ko03015//mRNA …	XM_021022239.1 PREDICTED: Arabidopsis lyrata subsp. lyrata serine/threonine protein phosphatase 2A 57 kDa regulatory subunit B' kappa isoform (LOC9308238), mRNA	protein phosphatase 2A regulatory B subunit family protein [Artemisia annua]	Protein phosphatase 2A regulatory B subunit (B56 family)	[T] KOG2085 Serine/threonine protein phosphatase 2A, regulatory subunit	Serine/threonine protein phosphatase 2A 57 kDa regulatory subunit B' kappa isoform OS=Arabidopsis thaliana OX=3702 GN=B'KAPPA PE=2 SV=1	GO:0007165//signal transduction;GO:0019888//protein phosphatase regulator activity;GO:0000159//protein phosphatase type 2A complex
CL13084.Contig6_All	0.49	0.35	1.02	1.76	1.62	1.07	3654	-1.21882	0.0345642		K01090//protein phosphatase [EC:3.1.3.16];K01090//protein phosphatase [EC:3.1.3.16];K01090//protein phosphatase [EC:3.1.3.16];K01090//protein phosphatase [EC:3.1.3.16];K01090//protein phosphatase [EC:3.1.3.16]	XM_002264578.4 PREDICTED: Vitis vinifera serine/threonine-protein phosphatase BSL3 (LOC100253675), mRNA	Kelch repeat type 2 [Artemisia annua]	Calcineurin-like phosphoesterase	[R] KOG0379 Kelch repeat-containing proteins	Serine/threonine-protein phosphatase BSL3 OS=Arabidopsis thaliana OX=3702 GN=BSL3 PE=1 SV=2	GO:0046872//metal ion binding;GO:0005634//nucleus;GO:0004721//phosphoprotein phosphatase activity;GO:0009742//brassinosteroid mediated signaling pathway;GO:0004722//protein serine/threonine phosphatase activity
CL13087.Contig1_All	6.37	7.01	6.45	3.67	3.27	4.7	1269	0.714747	0.0321942		K15304//Ran-binding protein 3;K15304//Ran-binding protein 3;K15304//Ran-binding protein 3;K15304//Ran-binding protein 3;K15304//Ran-binding protein 3	XM_022154499.1 PREDICTED: Helianthus annuus nuclear pore complex protein NUP50B-like (LOC110909649), transcript variant X2, mRNA	NUP50 (Nucleoporin 50 kDa) protein [Artemisia annua]		[S] LSE0142 A Uncharacterized protein	GPI-anchored protein LLG1 OS=Arabidopsis thaliana OX=3702 GN=LLG1 PE=1 SV=1	GO:0046907//intracellular transport;GO:0005643//nuclear pore;GO:0016021//integral component of membrane
CL13110.Contig14_All	0	0.62	0.32	0	0	0	2200	2.44089	0.0293954		K07466//replication factor A1+ko03420//Nucleotide excision repair+ko03030//DNA replication+ko03440//Homologous recombination+ko03430//Mismatch repair;K07466//replication factor A1+ko03420//Nucleotide excision repair+ko03030//DNA replication+ko03440//Homologous recombination+ko03430//Mismatch repair;K07466//replication factor A1+ko03420//Nucleotide excision repair+ko03030//DNA replication+ko03440/…		nucleic acid-binding, OB-fold, Replication protein A, OB domain protein [Artemisia annua]	Replication factor-A C terminal domain	[L] KOG0851 Single-stranded DNA-binding replication protein A (RPA), large (70 kD) subunit and related ssDNA-binding proteins
CL13110.Contig17_All	4.83	4.58	5.57	6.96	7.08	5.92	2910	-0.448676	0.0372958		K07466//replication factor A1+ko03420//Nucleotide excision repair+ko03030//DNA replication+ko03440//Homologous recombination+ko03430//Mismatch repair;K07466//replication factor A1+ko03420//Nucleotide excision repair+ko03030//DNA replication+ko03440//Homologous recombination+ko03430//Mismatch repair;K07466//replication factor A1+ko03420//Nucleotide excision repair+ko03030//DNA replication+ko03440/…	EU829511.1 Linum usitatissimum clone LU0011F03 mRNA sequence	nucleic acid-binding, OB-fold, Replication protein A, OB domain protein [Artemisia annua]	Domain of unknown function DUF223	[L] KOG0851 Single-stranded DNA-binding replication protein A (RPA), large (70 kD) subunit and related ssDNA-binding proteins
CL13121.Contig1_All	552.63	543.14	501.13	638.49	686.15	656.4	877	-0.341807	0.00014831		K03263//translation initiation factor 5A;K03263//translation initiation factor 5A;K03263//translation initiation factor 5A;K03263//translation initiation factor 5A;K03263//translation initiation factor 5A	XM_022123279.1 PREDICTED: Helianthus annuus eukaryotic translation initiation factor 5A-like (LOC110874990), mRNA	eukaryotic translation initiation factor 5A [Lactuca sativa] >XP_024976618.1 eukaryotic translation initiation factor 5A [Cynara cardunculus var. scolymus] >PLY72604.1 hypothetical protein LSAT_5X21300 [Lactuca sativa] >PWA57963.1 translation elongation factor IF5A, Ribosomal protein L2 [Artemisia annua] >PWA59373.1 translation elongation factor IF5A, Ribosomal protein L2 [Artemisia annua] >PWA80…	Eukaryotic elongation factor 5A hypusine, DNA-binding OB fold	[J] KOG3271 Translation initiation factor 5A (eIF-5A)	Eukaryotic translation initiation factor 5A OS=Senecio vernalis OX=93496 GN=EIFSV1 PE=2 SV=1	GO:0043022//ribosome binding;GO:0005840//ribosome;GO:0003743//translation initiation factor activity;GO:0006452//translational frameshifting;GO:0003746//translation elongation factor activity;GO:0045905//positive regulation of translational termination;GO:0045901//positive regulation of translational elongation
CL13123.Contig1_All	0.43	0.82	0.56	1.52	2.02	1.72	969	-1.4469	0.0286738		K14793//ribosomal RNA-processing protein 9;K14793//ribosomal RNA-processing protein 9;K14793//ribosomal RNA-processing protein 9;K14793//ribosomal RNA-processing protein 9;K14793//ribosomal RNA-processing protein 9	XM_022134828.1 PREDICTED: Helianthus annuus meiotic nuclear division protein 1 homolog (LOC110886939), transcript variant X3, mRNA	transducin/WD40 repeat-like superfamily protein [Artemisia annua]	Mnd1 family	[A] KOG0299 U3 snoRNP-associated protein (contains WD40 repeats)	U3 snoRNP-associated protein-like YAOH OS=Oryza sativa subsp. japonica OX=39947 GN=Os03g0625900 PE=2 SV=1	GO:0034511//U3 snoRNA binding;GO:0006364//rRNA processing
CL13129.Contig2_All	2.56	2.41	1.5	0.55	0.37	0.72	1007	1.7521	0.00321069		K00574//cyclopropane-fatty-acyl-phospholipid synthase [EC:2.1.1.79];K00574//cyclopropane-fatty-acyl-phospholipid synthase [EC:2.1.1.79];K00574//cyclopropane-fatty-acyl-phospholipid synthase [EC:2.1.1.79];K00574//cyclopropane-fatty-acyl-phospholipid synthase [EC:2.1.1.79];K00574//cyclopropane-fatty-acyl-phospholipid synthase [EC:2.1.1.79]		hypothetical protein CTI12_AA328320 [Artemisia annua]	Mycolic acid cyclopropane synthetase	[R] TWOG0003 Methyltransferases		GO:0008610//lipid biosynthetic process;GO:0016491//oxidoreductase activity
CL13143.Contig1_All	5.02	4.56	5.2	0.17	0.33	0.07	1539	4.49363	4.04268e-30
CL13143.Contig2_All	0.55	0.84	0.72	0.11	0.08	0.23	1659	1.9527	0.0151585
CL13143.Contig5_All	1.84	1.2	1.95	0	0.14	0	486	3.18482	0.00032409
CL13143.Contig6_All	9.32	7.32	7.42	0.53	0.37	0.54	614	3.82279	2.90366e-19
CL13151.Contig3_All	7.45	7.63	7.46	9.41	9.1	9.57	2983	-0.356732	0.0334202		K19307//25S rRNA (uracil2634-N3)-methyltransferase [EC:2.1.1.313];K19307//25S rRNA (uracil2634-N3)-methyltransferase [EC:2.1.1.313];K19307//25S rRNA (uracil2634-N3)-methyltransferase [EC:2.1.1.313];K00876//uridine kinase [EC:2.7.1.48]+ko01100//Metabolic pathways+ko00240//Pyrimidine metabolism	XM_022128839.1 PREDICTED: Helianthus annuus GBF-interacting protein 1-like (LOC110880254), transcript variant X3, mRNA	hypothetical protein CTI12_AA028770 [Artemisia annua]	Protein of unknown function (DUF1296)	[S] KOG4725 Uncharacterized conserved protein	GBF-interacting protein 1-like OS=Arabidopsis thaliana OX=3702 GN=GIP1L PE=1 SV=1
CL13154.Contig2_All	0.31	0.59	0.61	3.51	4.19	3.12	545	-2.50787	1.05481e-05				hypothetical protein CTI12_AA448200 [Artemisia annua]
CL13158.Contig3_All	1.55	1.34	1.59	0.52	0.53	0.55	1223	1.35357	0.0205026			AB695091.1 Chrysanthemum x morifolium CmCCD4a-5 gene for carotenoid cleavage dioxygenase 4a-5, complete cds
CL13170.Contig1_All	1.14	0.89	1.48	0.06	0.1	0.12	667	2.61893	0.00317072		K10357//myosin V;K10357//myosin V;K10357//myosin V;K10357//myosin V;K10357//myosin V		myosin-6-like [Cynara cardunculus var. scolymus]		[Z] KOG0160 Myosin class V heavy chain	Myosin-6 OS=Arabidopsis thaliana OX=3702 GN=XI-2 PE=1 SV=1	GO:0003779//actin binding;GO:0005524//ATP binding;GO:0003774//motor activity;GO:0016459//myosin complex
CL13170.Contig2_All	0.83	0.59	0.48	0	0.09	0	718	2.40098	0.029892		K10357//myosin V;K10357//myosin V;K10357//myosin V;K10357//myosin V;K10357//myosin V		myosin-6-like [Cynara cardunculus var. scolymus]		[Z] KOG0160 Myosin class V heavy chain	Myosin-6 OS=Arabidopsis thaliana OX=3702 GN=XI-2 PE=1 SV=1	GO:0003779//actin binding;GO:0005524//ATP binding;GO:0003774//motor activity;GO:0016459//myosin complex
CL13177.Contig3_All	22.84	29.86	26.51	35.12	45.44	36.05	2449	-0.590312	0.000237328		K01610//phosphoenolpyruvate carboxykinase (ATP) [EC:4.1.1.49]+ko00010//Glycolysis / Gluconeogenesis+ko00020//Citrate cycle (TCA cycle)+ko01100//Metabolic pathways+ko01110//Biosynthesis of secondary metabolites+ko00710//Carbon fixation in photosynthetic organisms+ko00620//Pyruvate metabolism+ko01200//Carbon metabolism;K01610//phosphoenolpyruvate carboxykinase (ATP) [EC:4.1.1.49]+ko00010//Glycolysi…	XM_022184225.1 PREDICTED: Helianthus annuus phosphoenolpyruvate carboxykinase (ATP)-like (LOC110942445), transcript variant X2, mRNA	phosphoenolpyruvate carboxykinase (ATP)-like isoform X2 [Helianthus annuus]	Phosphoenolpyruvate carboxykinase	[C] TWOG0797 Phosphoenolpyruvate carboxykinase (ATP)	Phosphoenolpyruvate carboxykinase (ATP) OS=Arabidopsis thaliana OX=3702 GN=PCKA PE=1 SV=1	GO:0005524//ATP binding;GO:0006094//gluconeogenesis;GO:0016301//kinase activity;GO:0004612//phosphoenolpyruvate carboxykinase (ATP) activity
CL13178.Contig1_All	15.32	16.87	15.22	21.46	24.32	22.16	1539	-0.552935	2.37646e-05		K14638//solute carrier family 15 (peptide/histidine transporter), member 3/4;K06119//sulfoquinovosyltransferase [EC:2.4.1.-]+ko01100//Metabolic pathways+ko00561//Glycerolipid metabolism;K06119//sulfoquinovosyltransferase [EC:2.4.1.-]+ko01100//Metabolic pathways+ko00561//Glycerolipid metabolism	XM_022127824.1 PREDICTED: Helianthus annuus TVP38/TMEM64 family membrane protein slr0305 (LOC110879375), mRNA	uncharacterized protein LOC111907745 [Lactuca sativa]	SNARE associated Golgi protein	[S] KOG3140 Predicted membrane protein		GO:0016021//integral component of membrane
CL13185.Contig3_All	3.99	4.73	4.55	5.62	7.34	5.75	3372	-0.529012	0.0110839		K01191//alpha-mannosidase [EC:3.2.1.24]+ko00511//Other glycan degradation;K01191//alpha-mannosidase [EC:3.2.1.24]+ko00511//Other glycan degradation;K01191//alpha-mannosidase [EC:3.2.1.24]+ko00511//Other glycan degradation;K01191//alpha-mannosidase [EC:3.2.1.24]+ko00511//Other glycan degradation;K01191//alpha-mannosidase [EC:3.2.1.24]+ko00511//Other glycan degradation	XM_022126765.1 PREDICTED: Helianthus annuus alpha-mannosidase At3g26720-like (LOC110878463), mRNA	alpha-mannosidase At3g26720-like isoform X2 [Cynara cardunculus var. scolymus]	Glycosyl hydrolases family 38 C-terminal domain	[G] KOG1959 Glycosyl hydrolase, family 38 - alpha-mannosidase	Alpha-mannosidase At3g26720 OS=Arabidopsis thaliana OX=3702 GN=At3g26720 PE=1 SV=1	GO:0005774//vacuolar membrane;GO:0006013//mannose metabolic process;GO:0046872//metal ion binding;GO:0030246//carbohydrate binding;GO:0009505//plant-type cell wall;GO:0016021//integral component of membrane;GO:0004559//alpha-mannosidase activity
CL13189.Contig2_All	7.25	8.5	7.67	0.39	0.24	0.79	450	3.55906	2.88215e-12
CL132.Contig3_All	0.51	0.3	0.45	0.69	0.98	1.26	3834	-1.19689	0.0193072					Hypoxia induced protein conserved region
CL13200.Contig2_All	50.19	36.78	43.49	32.72	28.9	22.6	1319	0.592194	0.00708326		K21568//pinoresinol/lariciresinol reductase [EC:1.23.1.1 1.23.1.2 1.23.1.3 1.23.1.4]+ko00999//Biosynthesis of secondary metabolites - unclassified+ko01110//Biosynthesis of secondary metabolites;K21568//pinoresinol/lariciresinol reductase [EC:1.23.1.1 1.23.1.2 1.23.1.3 1.23.1.4]+ko00999//Biosynthesis of secondary metabolites - unclassified+ko01110//Biosynthesis of secondary metabolites;K21568//pin…	XM_022114197.1 PREDICTED: Helianthus annuus isoflavone reductase homolog (LOC110865009), mRNA	NAD(P)-binding domain-containing protein [Artemisia annua]	NmrA-like family	[RQ] LSE0443 A Isoflavone reductase/pinoresinol-lariciresinol reductase/phenylcoumaran benzylic ether reductase	Isoflavone reductase homolog OS=Lupinus albus OX=3870 PE=2 SV=1
CL13202.Contig1_All	83.88	98.07	83.89	118.24	127.09	119.93	888	-0.488102	1.6527e-05		K08360//cytochrome b-561 [EC:7.2.1.3];K22455//estrogen receptor-binding fragment-associated gene 9 protein;K22455//estrogen receptor-binding fragment-associated gene 9 protein;K22455//estrogen receptor-binding fragment-associated gene 9 protein;K22455//estrogen receptor-binding fragment-associated gene 9 protein	XM_009780895.1 PREDICTED: Nicotiana sylvestris remorin-like (LOC104228430), mRNA	remorin family protein [Artemisia annua]	Remorin, C-terminal region		Remorin OS=Solanum tuberosum OX=4113 PE=1 SV=1
CL13227.Contig10_All	6.38	5.53	5.92	2.95	4.32	2.71	1783	0.792217	0.00549658		K02303//uroporphyrin-III C-methyltransferase [EC:2.1.1.107]+ko00860//Porphyrin and chlorophyll metabolism+ko01100//Metabolic pathways+ko01110//Biosynthesis of secondary metabolites;K02303//uroporphyrin-III C-methyltransferase [EC:2.1.1.107]+ko00860//Porphyrin and chlorophyll metabolism+ko01100//Metabolic pathways+ko01110//Biosynthesis of secondary metabolites;K02303//uroporphyrin-III C-methyltran…
CL13227.Contig16_All	1.48	1.61	1.11	2.85	3.99	2.68	3580	-1.19155	8.00099e-06		K12823//ATP-dependent RNA helicase DDX5/DBP2 [EC:3.6.4.13]+ko03040//Spliceosome;K12823//ATP-dependent RNA helicase DDX5/DBP2 [EC:3.6.4.13]+ko03040//Spliceosome;K12823//ATP-dependent RNA helicase DDX5/DBP2 [EC:3.6.4.13]+ko03040//Spliceosome;K12823//ATP-dependent RNA helicase DDX5/DBP2 [EC:3.6.4.13]+ko03040//Spliceosome;K12823//ATP-dependent RNA helicase DDX5/DBP2 [EC:3.6.4.13]+ko03040//Spliceosome	XR_002561964.1 PREDICTED: Helianthus annuus DEAD-box ATP-dependent RNA helicase 30-like (LOC110885214), transcript variant X3, misc_RNA	uvrABC system, subunit B [Artemisia annua]	DEAD/DEAH box helicase	[A] KOG0331 ATP-dependent RNA helicase	DEAD-box ATP-dependent RNA helicase 30 OS=Oryza sativa subsp. japonica OX=39947 GN=Os01g0911100 PE=2 SV=2	GO:0003729//mRNA binding;GO:0005524//ATP binding;GO:0015934//large ribosomal subunit;GO:0006412//translation;GO:0003735//structural constituent of ribosome;GO:0004386//helicase activity;GO:0003676//nucleic acid binding
CL13227.Contig19_All	16.87	17.23	15.44	9.82	9.96	11.37	3543	0.622017	6.55153e-06		K01373//cathepsin F [EC:3.4.22.41];K01373//cathepsin F [EC:3.4.22.41];K01373//cathepsin F [EC:3.4.22.41];K01373//cathepsin F [EC:3.4.22.41];K01373//cathepsin F [EC:3.4.22.41]	XM_022303269.1 PREDICTED: Momordica charantia stress-associated endoplasmic reticulum protein 2-like (LOC111025407), mRNA	peptidase C1A [Artemisia annua]		[O] KOG1542 Cysteine proteinase Cathepsin F	Cysteine protease RD19A OS=Arabidopsis thaliana OX=3702 GN=RD19A PE=1 SV=1	GO:0005783//endoplasmic reticulum;GO:0008234//cysteine-type peptidase activity;GO:0016021//integral component of membrane
CL13247.Contig1_All	2.64	3.15	3.02	1.9	1.25	1.09	1672	0.981401	0.0185534		K03327//multidrug resistance protein, MATE family;K03327//multidrug resistance protein, MATE family;K03327//multidrug resistance protein, MATE family;K03327//multidrug resistance protein, MATE family;K03327//multidrug resistance protein, MATE family	XM_022122482.1 PREDICTED: Helianthus annuus protein DETOXIFICATION 24-like (LOC110873542), mRNA	protein DETOXIFICATION 24-like [Cynara cardunculus var. scolymus] >KVI00572.1 Multi antimicrobial extrusion protein [Cynara cardunculus var. scolymus]	MatE	[R] KOG1347 Uncharacterized membrane protein, predicted efflux pump	Protein DETOXIFICATION 22 OS=Arabidopsis thaliana OX=3702 GN=DTX22 PE=2 SV=1	GO:0016021//integral component of membrane;GO:0015238//drug transmembrane transporter activity;GO:0015297//antiporter activity
CL13267.Contig1_All	7.07	7.07	6.3	0.18	0	0	656	5.49981	2.25786e-20		K20665//jasmonoyl-L-amino acid 12-hydroxylase [EC:1.14.14.48];K20665//jasmonoyl-L-amino acid 12-hydroxylase [EC:1.14.14.48];K20665//jasmonoyl-L-amino acid 12-hydroxylase [EC:1.14.14.48];K20665//jasmonoyl-L-amino acid 12-hydroxylase [EC:1.14.14.48];K20665//jasmonoyl-L-amino acid 12-hydroxylase [EC:1.14.14.48]		cytochrome P450 [Artemisia annua]		[QI] KOG0157 Cytochrome P450 CYP4/CYP19/CYP26 subfamilies	Cytochrome P450 94B3 OS=Arabidopsis thaliana OX=3702 GN=CYP94B3 PE=1 SV=1	GO:0016705//oxidoreductase activity, acting on paired donors, with incorporation or reduction of molecular oxygen;GO:0020037//heme binding;GO:0005506//iron ion binding;GO:0016021//integral component of membrane
CL13276.Contig1_All	31.91	41.35	31.01	44.71	72.97	49.34	1273	-0.698505	0.00334077		K22455//estrogen receptor-binding fragment-associated gene 9 protein;K22455//estrogen receptor-binding fragment-associated gene 9 protein;K22455//estrogen receptor-binding fragment-associated gene 9 protein;K22455//estrogen receptor-binding fragment-associated gene 9 protein;K22455//estrogen receptor-binding fragment-associated gene 9 protein	XM_022133221.1 PREDICTED: Helianthus annuus remorin 4.1-like (LOC110885521), mRNA	remorin [Artemisia annua]	Remorin, C-terminal region		Remorin 4.1 OS=Oryza sativa subsp. japonica OX=39947 GN=REM4.1 PE=1 SV=1
CL13281.Contig1_All	0.58	0.69	0.59	1.63	1.7	1.64	1472	-1.37019	0.00297242		K14292//trimethylguanosine synthase [EC:2.1.1.-]+ko03013//RNA transport;K14292//trimethylguanosine synthase [EC:2.1.1.-]+ko03013//RNA transport;K14292//trimethylguanosine synthase [EC:2.1.1.-]+ko03013//RNA transport;K14292//trimethylguanosine synthase [EC:2.1.1.-]+ko03013//RNA transport;K14292//trimethylguanosine synthase [EC:2.1.1.-]+ko03013//RNA transport		WW domain-containing protein [Artemisia annua]	RNA cap guanine-N2 methyltransferase	[R] KOG2730 Methylase		GO:0001510//RNA methylation;GO:0009452//7-methylguanosine RNA capping;GO:0008168//methyltransferase activity
CL1329.Contig1_All	2.91	2.78	3.72	0	0	0	424	4.16458	1.42944e-07
CL13292.Contig4_All	0	0.01	0	2.86	2.54	2.77	3641	-7.27047	1.21735e-35		K07466//replication factor A1+ko03420//Nucleotide excision repair+ko03030//DNA replication+ko03440//Homologous recombination+ko03430//Mismatch repair;K07466//replication factor A1+ko03420//Nucleotide excision repair+ko03030//DNA replication+ko03440//Homologous recombination+ko03430//Mismatch repair;K07466//replication factor A1+ko03420//Nucleotide excision repair+ko03030//DNA replication+ko03440/…		DNA helicase [Artemisia annua]	Replication protein A OB domain	[D] KOG0987 DNA helicase PIF1/RRM3		GO:0006281//DNA repair;GO:0005524//ATP binding;GO:0004386//helicase activity;GO:0006310//DNA recombination;GO:0003678//DNA helicase activity;GO:0000723//telomere maintenance
CL13292.Contig6_All	0	0	0	3.02	3.07	2.9	1066	-5.69542	8.55361e-18		K07466//replication factor A1+ko03420//Nucleotide excision repair+ko03030//DNA replication+ko03440//Homologous recombination+ko03430//Mismatch repair;K07466//replication factor A1+ko03420//Nucleotide excision repair+ko03030//DNA replication+ko03440//Homologous recombination+ko03430//Mismatch repair;K07466//replication factor A1+ko03420//Nucleotide excision repair+ko03030//DNA replication+ko03440/…		DNA helicase [Artemisia annua]	Replication factor-A C terminal domain			GO:0003677//DNA binding;GO:0006281//DNA repair;GO:0005524//ATP binding;GO:0004386//helicase activity;GO:0006310//DNA recombination;GO:0003678//DNA helicase activity;GO:0000723//telomere maintenance
CL13292.Contig7_All	0	0	0	0.61	1.33	1.3	1526	-4.67129	4.30171e-10		K07466//replication factor A1+ko03420//Nucleotide excision repair+ko03030//DNA replication+ko03440//Homologous recombination+ko03430//Mismatch repair;K07466//replication factor A1+ko03420//Nucleotide excision repair+ko03030//DNA replication+ko03440//Homologous recombination+ko03430//Mismatch repair;K07466//replication factor A1+ko03420//Nucleotide excision repair+ko03030//DNA replication+ko03440/…		DNA helicase [Artemisia annua]	Replication protein A OB domain			GO:0003677//DNA binding;GO:0006281//DNA repair;GO:0005524//ATP binding;GO:0006310//DNA recombination;GO:0003678//DNA helicase activity;GO:0000723//telomere maintenance
CL13302.Contig2_All	0.64	0	0.51	0	0	0	1956	2.51129	0.0222093		K01792//glucose-6-phosphate 1-epimerase [EC:5.1.3.15]+ko00010//Glycolysis / Gluconeogenesis+ko01100//Metabolic pathways+ko01110//Biosynthesis of secondary metabolites	XM_022114824.1 PREDICTED: Helianthus annuus putative glucose-6-phosphate 1-epimerase (LOC110865543), mRNA	galactose mutarotase-like superfamily protein [Artemisia annua]	Aldose 1-epimerase	[G] KOG1594 Uncharacterized enzymes related to aldose 1-epimerase	Putative glucose-6-phosphate 1-epimerase OS=Cenchrus ciliaris OX=35872 PE=2 SV=1	GO:0030246//carbohydrate binding;GO:0047938//glucose-6-phosphate 1-epimerase activity;GO:0005975//carbohydrate metabolic process
CL13310.Contig1_All	4.56	5.19	4.89	2.96	3.21	2.67	4367	0.683178	1.0403e-05		K07428//cytochrome P450 family 4 subfamily X [EC:1.14.14.1];K07428//cytochrome P450 family 4 subfamily X [EC:1.14.14.1];K07428//cytochrome P450 family 4 subfamily X [EC:1.14.14.1];K07428//cytochrome P450 family 4 subfamily X [EC:1.14.14.1];K07428//cytochrome P450 family 4 subfamily X [EC:1.14.14.1]	GU318229.1 Artemisia annua cytochrome P450 mono-oxygenase (cyp03) mRNA, complete cds	cytochrome P450 mono-oxygenase [Artemisia annua]	Cytochrome P450	[QI] KOG0157 Cytochrome P450 CYP4/CYP19/CYP26 subfamilies	Cytochrome P450 CYP72A219 OS=Panax ginseng OX=4054 PE=2 SV=1	GO:0016705//oxidoreductase activity, acting on paired donors, with incorporation or reduction of molecular oxygen;GO:0020037//heme binding;GO:0005506//iron ion binding;GO:0016021//integral component of membrane;GO:0004497//monooxygenase activity
CL13311.Contig3_All	4.27	3.95	3.33	2.55	2.61	2.4	2713	0.562431	0.0395046		K00963//UTP--glucose-1-phosphate uridylyltransferase [EC:2.7.7.9]+ko00520//Amino sugar and nucleotide sugar metabolism+ko00040//Pentose and glucuronate interconversions+ko01100//Metabolic pathways+ko00052//Galactose metabolism+ko00500//Starch and sucrose metabolism;K00963//UTP--glucose-1-phosphate uridylyltransferase [EC:2.7.7.9]+ko00520//Amino sugar and nucleotide sugar metabolism+ko00040//Pento…	XM_022156488.1 PREDICTED: Helianthus annuus UTP--glucose-1-phosphate uridylyltransferase-like (LOC110911839), mRNA	UTP--glucose-1-phosphate uridylyltransferase [Artemisia annua]	UTP--glucose-1-phosphate uridylyltransferase	[G] KOG2638 UDP-glucose pyrophosphorylase	UTP--glucose-1-phosphate uridylyltransferase OS=Musa acuminata OX=4641 GN=UGPA PE=2 SV=1	GO:0006011//UDP-glucose metabolic process;GO:0003983//UTP:glucose-1-phosphate uridylyltransferase activity
CL13314.Contig1_All	2.14	2.26	2.05	0.29	0.25	0.29	1573	2.71896	2.70154e-11		K09527//DnaJ homolog subfamily C member 7;K09527//DnaJ homolog subfamily C member 7;K09527//DnaJ homolog subfamily C member 7;K09527//DnaJ homolog subfamily C member 7;K09527//DnaJ homolog subfamily C member 7		TPR repeat-containing thioredoxin TTL1-like [Lactuca sativa] >PLY98235.1 hypothetical protein LSAT_7X103460 [Lactuca sativa]	Tetratricopeptide repeat	[R] KOG1124 FOG: TPR repeat	TPR repeat-containing thioredoxin TTL1 OS=Arabidopsis thaliana OX=3702 GN=TTL1 PE=1 SV=1	GO:0005623//cell;GO:0045454//cell redox homeostasis
CL13315.Contig2_All	5.55	6.19	6.15	1.2	2.18	1.03	708	1.90243	2.64495e-06
CL13331.Contig12_All	0	0	0	0.96	1.04	0.85	1389	-4.49805	2.88891e-09		K16449//regulator of G-protein signaling	XM_022120341.1 PREDICTED: Helianthus annuus regulator of G-protein signaling 1-like (LOC110871630), mRNA	G-protein coupled receptor [Artemisia annua]	Regulator of G protein signaling domain		Regulator of G-protein signaling 1 OS=Arabidopsis thaliana OX=3702 GN=RGS1 PE=1 SV=1	GO:0010008//endosome membrane;GO:0005634//nucleus;GO:0009414//response to water deprivation;GO:0042127//regulation of cell proliferation;GO:0010182//sugar mediated signaling pathway;GO:0009737//response to abscisic acid;GO:0004930//G protein-coupled receptor activity;GO:0009749//response to glucose;GO:0016021//integral component of membrane;GO:0005886//plasma membrane;GO:0005096//GTPase activator…
CL13341.Contig2_All	3.02	3.16	1.64	0.15	0.1	0.14	1049	3.77859	5.94463e-11
CL13341.Contig3_All	2.5	1.81	2.01	0.05	0	0	709	4.45959	4.63312e-09
CL13343.Contig5_All	0	0	0	0.16	0.4	0.55	1635	-3.1373	0.000888251		K21928//delta/alpha/beta-amyrin synthase [EC:5.4.99.55 5.4.99.40 5.4.99.39]+ko00909//Sesquiterpenoid and triterpenoid biosynthesis+ko01110//Biosynthesis of secondary metabolites;K15813//beta-amyrin synthase [EC:5.4.99.39]+ko00909//Sesquiterpenoid and triterpenoid biosynthesis+ko01110//Biosynthesis of secondary metabolites;K15813//beta-amyrin synthase [EC:5.4.99.39]+ko00909//Sesquiterpenoid and tr…		RecName: Full=Shionone synthase; Short=AtaSHS >BAK52535.1 shionone synthase [Aster tataricus]		[I] KOG0497 Oxidosqualene-lanosterol cyclase and related proteins	Shionone synthase OS=Aster tataricus OX=588669 GN=SHS1 PE=1 SV=1	GO:0031559//oxidosqualene cyclase activity;GO:0016021//integral component of membrane;GO:0016104//triterpenoid biosynthetic process;GO:0016740//transferase activity;GO:0016866//intramolecular transferase activity
CL13348.Contig2_All	12.57	14.03	12.1	15.13	21.2	18.22	1069	-0.521958	0.0314843		K04733//interleukin-1 receptor-associated kinase 4 [EC:2.7.11.1];K04733//interleukin-1 receptor-associated kinase 4 [EC:2.7.11.1];K10572//inositol-pentakisphosphate 2-kinase [EC:2.7.1.158]+ko01100//Metabolic pathways+ko04070//Phosphatidylinositol signaling system+ko00562//Inositol phosphate metabolism	XM_022143195.1 PREDICTED: Helianthus annuus heavy metal-associated isoprenylated plant protein 39-like (LOC110895830), mRNA	Heavy metal-associated domain, HMA [Artemisia annua]	Heavy-metal-associated domain	[S] LSE0145 A Uncharacterized protein	Heavy metal-associated isoprenylated plant protein 12 OS=Arabidopsis thaliana OX=3702 GN=HIPP12 PE=3 SV=1	GO:0046872//metal ion binding;GO:0016021//integral component of membrane;GO:0030001//metal ion transport
CL1335.Contig3_All	14.09	13.51	14.88	18.8	18.13	16.09	1712	-0.354313	0.0421183		K13692//UDP-glucose:(indol-3-yl)acetate beta-D-glucosyltransferase [EC:2.4.1.121];K13692//UDP-glucose:(indol-3-yl)acetate beta-D-glucosyltransferase [EC:2.4.1.121];K13692//UDP-glucose:(indol-3-yl)acetate beta-D-glucosyltransferase [EC:2.4.1.121];K13692//UDP-glucose:(indol-3-yl)acetate beta-D-glucosyltransferase [EC:2.4.1.121];K13692//UDP-glucose:(indol-3-yl)acetate beta-D-glucosyltransferase [EC:…	XM_022153567.1 PREDICTED: Helianthus annuus crocetin glucosyltransferase, chloroplastic-like (LOC110908627), mRNA	crocetin glucosyltransferase protein [Artemisia annua]	UDP-glucoronosyl and UDP-glucosyl transferase	[GC] KOG1192 UDP-glucuronosyl and UDP-glucosyl transferase	UDP-glycosyltransferase 75C1 OS=Solanum lycopersicum OX=4081 GN=UGT75C1 PE=1 SV=1	GO:0016758//transferase activity, transferring hexosyl groups
CL13353.Contig1_All	1.52	1.5	1.53	2.65	2.95	2.91	3359	-0.934811	8.41378e-06		K14400//pre-mRNA cleavage complex 2 protein Pcf11+ko03015//mRNA surveillance pathway;K14400//pre-mRNA cleavage complex 2 protein Pcf11+ko03015//mRNA surveillance pathway;K14400//pre-mRNA cleavage complex 2 protein Pcf11+ko03015//mRNA surveillance pathway;K14400//pre-mRNA cleavage complex 2 protein Pcf11+ko03015//mRNA surveillance pathway;K14400//pre-mRNA cleavage complex 2 protein Pcf11+ko03015//…	XM_022115152.1 PREDICTED: Helianthus annuus polyadenylation and cleavage factor homolog 4-like (LOC110865829), transcript variant X3, mRNA	CID domain-containing protein [Artemisia annua]	RNA polymerase II-binding domain.	[A] KOG2071 mRNA cleavage and polyadenylation factor I/II complex, subunit Pcf11	Polyadenylation and cleavage factor homolog 4 OS=Arabidopsis thaliana OX=3702 GN=PCFS4 PE=1 SV=1	GO:0003676//nucleic acid binding
CL13355.Contig1_All	2.6	2.01	1.84	0	0.25	0.24	390	2.55949	0.00514106
CL13376.Contig4_All	1.78	1.98	1.45	0	0	0	969	4.68394	2.28862e-10			KP332101.1 Chrysanthemum x morifolium microsatellite JH-260 sequence	hypothetical protein CTI12_AA123650 [Artemisia annua]	RcsD-ABL domain
CL13380.Contig3_All	3.04	2.96	3.27	2.19	2.06	1.78	3315	0.577166	0.0215415		K04733//interleukin-1 receptor-associated kinase 4 [EC:2.7.11.1];K04733//interleukin-1 receptor-associated kinase 4 [EC:2.7.11.1];K04733//interleukin-1 receptor-associated kinase 4 [EC:2.7.11.1];K04733//interleukin-1 receptor-associated kinase 4 [EC:2.7.11.1];K04733//interleukin-1 receptor-associated kinase 4 [EC:2.7.11.1]	XM_022145642.1 PREDICTED: Helianthus annuus probable leucine-rich repeat receptor-like serine/threonine-protein kinase At3g14840 (LOC110898801), transcript variant X2, mRNA	serine/threonine/dual specificity protein kinase, catalytic domain-containing protein [Artemisia annua]	Protein tyrosine kinase	[T] LSE0002 A Receptor protein kinase containing LRR repeats	Probable leucine-rich repeat receptor-like serine/threonine-protein kinase At3g14840 OS=Arabidopsis thaliana OX=3702 GN=LRR-RLK PE=1 SV=1	GO:0005524//ATP binding;GO:0004672//protein kinase activity;GO:0016021//integral component of membrane
CL13390.Contig5_All	1.22	1.15	1.23	2.13	1.65	2.01	6273	-0.726185	0.0023012		K22262//WD repeat and FYVE domain-containing protein 3;K22262//WD repeat and FYVE domain-containing protein 3;K22262//WD repeat and FYVE domain-containing protein 3;K22262//WD repeat and FYVE domain-containing protein 3;K22262//WD repeat and FYVE domain-containing protein 3	XM_022180169.1 PREDICTED: Helianthus annuus BEACH domain-containing protein C2-like (LOC110937718), mRNA	BEACH domain-containing protein [Artemisia annua]	Beige/BEACH domain	[U] KOG1787 Kinase A-anchor protein Neurobeachin and related BEACH and WD40 repeat proteins	BEACH domain-containing protein C2 OS=Arabidopsis thaliana OX=3702 GN=BCHC2 PE=1 SV=1
CL1340.Contig2_All	2.32	1.49	2.37	0.68	0.39	0.73	895	1.59231	0.0149602
CL1340.Contig7_All	0.58	1.15	0.57	0.16	0	0	712	2.39046	0.0267867
CL13400.Contig1_All	40.98	46.14	46.76	28.44	28.02	27.32	457	0.651085	0.000201324				hypothetical protein CTI12_AA471140 [Artemisia annua]
CL1341.Contig2_All	3.42	3.48	3.59	1.63	1.79	1.02	876	1.18066	0.0126505
CL13425.Contig15_All	1.7	1.88	2.22	1.41	1.2	0.94	4905	0.658937	0.0457565				F-box domain, FBD domain, Leucine-rich repeat domain, L domain-like protein [Artemisia annua]	F-box domain	[R] LSE0003 A F-box and FBD-domains	F-box/FBD/LRR-repeat protein At1g13570 OS=Arabidopsis thaliana OX=3702 GN=At1g13570 PE=2 SV=1
CL13425.Contig28_All	0	0.19	0.24	0.92	1.48	0.93	1017	-2.31151	0.00668562		K05402//toll-interacting protein		C2 domain-containing protein [Artemisia annua]
CL13425.Contig7_All	0.71	0.71	0.18	0	0.13	0	1795	2.38871	0.0221671				DNA-binding bromodomain-containing protein [Artemisia annua]				GO:0003677//DNA binding
CL13426.Contig1_All	21.9	25.75	23.25	30.19	41.3	31.53	1568	-0.567481	0.000842587		K14497//protein phosphatase 2C [EC:3.1.3.16]+ko04016//MAPK signaling pathway - plant+ko04075//Plant hormone signal transduction;K14497//protein phosphatase 2C [EC:3.1.3.16]+ko04016//MAPK signaling pathway - plant+ko04075//Plant hormone signal transduction;K14497//protein phosphatase 2C [EC:3.1.3.16]+ko04016//MAPK signaling pathway - plant+ko04075//Plant hormone signal transduction;K14497//protein…	XM_013003351.1 PREDICTED: Erythranthe guttatus protein phosphatase 2C 37-like (LOC105977950), mRNA	ribonuclease H-like domain-containing protein [Artemisia annua]	Protein phosphatase 2C	[T] KOG0698 Serine/threonine protein phosphatase	Protein phosphatase 2C 3 OS=Arabidopsis thaliana OX=3702 GN=AIP1 PE=1 SV=1	GO:0046872//metal ion binding;GO:0000943//retrotransposon nucleocapsid;GO:0004721//phosphoprotein phosphatase activity;GO:0004722//protein serine/threonine phosphatase activity
CL13432.Contig13_All	2.85	2.56	2.66	0.69	0.83	0.5	2241	1.9186	8.22779e-11		K03327//multidrug resistance protein, MATE family;K03327//multidrug resistance protein, MATE family;K03327//multidrug resistance protein, MATE family;K03327//multidrug resistance protein, MATE family;K03327//multidrug resistance protein, MATE family	XM_022144229.1 PREDICTED: Helianthus annuus protein DETOXIFICATION 19-like (LOC110897481), mRNA	MATE efflux family protein [Artemisia annua]	MatE	[R] KOG1347 Uncharacterized membrane protein, predicted efflux pump	Protein DETOXIFICATION 19 OS=Arabidopsis thaliana OX=3702 GN=DTX19 PE=2 SV=1	GO:0016021//integral component of membrane;GO:0015238//drug transmembrane transporter activity;GO:0015297//antiporter activity
CL13432.Contig16_All	2.39	1.68	2.01	1.07	0.97	1.17	2513	0.848766	0.0310115		K03327//multidrug resistance protein, MATE family;K03327//multidrug resistance protein, MATE family;K03327//multidrug resistance protein, MATE family;K03327//multidrug resistance protein, MATE family;K03327//multidrug resistance protein, MATE family	XM_022144229.1 PREDICTED: Helianthus annuus protein DETOXIFICATION 19-like (LOC110897481), mRNA	protein DETOXIFICATION 19-like [Cynara cardunculus var. scolymus]	MatE	[R] KOG1347 Uncharacterized membrane protein, predicted efflux pump	Protein DETOXIFICATION 18 OS=Arabidopsis thaliana OX=3702 GN=DTX18 PE=2 SV=1	GO:0016021//integral component of membrane;GO:0015238//drug transmembrane transporter activity;GO:0015297//antiporter activity
CL13432.Contig1_All	4.02	3.53	4.13	0.58	0.27	1.02	2567	2.42765	4.64473e-09		K04460//serine/threonine-protein phosphatase 5 [EC:3.1.3.16];K04460//serine/threonine-protein phosphatase 5 [EC:3.1.3.16];K04460//serine/threonine-protein phosphatase 5 [EC:3.1.3.16];K04460//serine/threonine-protein phosphatase 5 [EC:3.1.3.16];K04460//serine/threonine-protein phosphatase 5 [EC:3.1.3.16]	XM_022114004.1 PREDICTED: Helianthus annuus serine/threonine-protein phosphatase 5-like (LOC110864842), transcript variant X2, mRNA	hypothetical protein TanjilG_00778 [Lupinus angustifolius]		[R] KOG0376 Serine-threonine phosphatase 2A, catalytic subunit	Serine/threonine-protein phosphatase 5 OS=Solanum lycopersicum OX=4081 GN=PP5 PE=1 SV=1	GO:0004721//phosphoprotein phosphatase activity;GO:0016021//integral component of membrane
CL13434.Contig14_All	61.96	65.68	57.79	27.83	21.21	21.95	1809	1.33604	1.90725e-23		K00522//ferritin heavy chain [EC:1.16.3.2];K00522//ferritin heavy chain [EC:1.16.3.2];K00522//ferritin heavy chain [EC:1.16.3.2];K00522//ferritin heavy chain [EC:1.16.3.2];K00522//ferritin heavy chain [EC:1.16.3.2]	XM_022121553.1 PREDICTED: Helianthus annuus ferritin-4, chloroplastic-like (LOC110872693), mRNA	ferritin-3 protein [Artemisia annua]	Ferritin-like domain	[P] KOG2332 Ferritin	Ferritin-2, chloroplastic OS=Nicotiana tabacum OX=4097 GN=FER2 PE=2 SV=1	GO:0006879//cellular iron ion homeostasis;GO:0006826//iron ion transport;GO:0004322//ferroxidase activity;GO:0005623//cell;GO:0008199//ferric iron binding
CL13448.Contig7_All	2.57	1.72	2.14	0.53	0.82	0.42	840	1.67875	0.00815279		K01595//phosphoenolpyruvate carboxylase [EC:4.1.1.31]+ko01100//Metabolic pathways+ko00710//Carbon fixation in photosynthetic organisms+ko00620//Pyruvate metabolism+ko01200//Carbon metabolism;K01595//phosphoenolpyruvate carboxylase [EC:4.1.1.31]+ko01100//Metabolic pathways+ko00710//Carbon fixation in photosynthetic organisms+ko00620//Pyruvate metabolism+ko01200//Carbon metabolism;K01595//phosphoen…	XM_022156458.1 PREDICTED: Helianthus annuus uncharacterized LOC110911808 (LOC110911808), transcript variant X3, mRNA	Remorin, C-terminal [Artemisia annua]		[C] LSE1452 A Phosphoenolpyruvate carboxylase	Phosphoenolpyruvate carboxylase 2 OS=Flaveria trinervia OX=4227 GN=PPCC PE=1 SV=1
CL13451.Contig4_All	0.58	0.58	0.63	1.21	1.81	1.45	1333	-1.27336	0.0263742				insulinase (Peptidase family M16) protein [Artemisia annua]	Peptidase M16 inactive domain	[O] KOG0959 N-arginine dibasic convertase NRD1 and related Zn2+-dependent endopeptidases, insulinase superfamily	Zinc protease PQQL-like OS=Arabidopsis thaliana OX=3702 GN=At5g56730 PE=1 SV=1	GO:0046872//metal ion binding;GO:0004222//metalloendopeptidase activity;GO:0016021//integral component of membrane;GO:0005739//mitochondrion;GO:0009507//chloroplast
CL13453.Contig7_All	11.64	14.34	12.39	16.09	19.99	15.58	2416	-0.462336	0.0112754		K02981//small subunit ribosomal protein S2e+ko03010//Ribosome	XM_022006477.1 PREDICTED: Spinacia oleracea 40S ribosomal protein S2-3-like (LOC110801148), mRNA			[J] KOG0877 40S ribosomal protein S2/30S ribosomal protein S5	40S ribosomal protein S2-1 OS=Arabidopsis thaliana OX=3702 GN=RPS2A PE=2 SV=2
CL13454.Contig14_All	0.69	0.54	1.07	2.88	1.61	2.55	1965	-1.56556	0.00063992				CRAL-TRIO domain-containing protein [Artemisia annua]	Protein of unknown function (DUF2418)	[I] KOG1470 Phosphatidylinositol transfer protein PDR16 and related proteins
CL13454.Contig3_All	0.14	0.13	0.14	0.48	0.72	0.57	2385	-1.90741	0.0025207		K10526//OPC-8:0 CoA ligase 1 [EC:6.2.1.-]+ko00592//alpha-Linolenic acid metabolism+ko01100//Metabolic pathways+ko01110//Biosynthesis of secondary metabolites;K10526//OPC-8:0 CoA ligase 1 [EC:6.2.1.-]+ko00592//alpha-Linolenic acid metabolism+ko01100//Metabolic pathways+ko01110//Biosynthesis of secondary metabolites;K10526//OPC-8:0 CoA ligase 1 [EC:6.2.1.-]+ko00592//alpha-Linolenic acid metabolism+…	XM_022128416.1 PREDICTED: Helianthus annuus 4-coumarate--CoA ligase-like 9 (LOC110879885), mRNA	AMP-dependent synthetase and ligase family protein [Artemisia annua]	AMP-binding enzyme	[I] KOG1176 Acyl-CoA synthetase	4-coumarate--CoA ligase-like 9 OS=Arabidopsis thaliana OX=3702 GN=4CLL9 PE=1 SV=2	GO:0003824//catalytic activity;GO:0016874//ligase activity
CL13454.Contig6_All	0.39	0.4	0.34	1.18	1.49	1.3	1140	-1.67949	0.00643404		K10526//OPC-8:0 CoA ligase 1 [EC:6.2.1.-]+ko00592//alpha-Linolenic acid metabolism+ko01100//Metabolic pathways+ko01110//Biosynthesis of secondary metabolites;K10526//OPC-8:0 CoA ligase 1 [EC:6.2.1.-]+ko00592//alpha-Linolenic acid metabolism+ko01100//Metabolic pathways+ko01110//Biosynthesis of secondary metabolites;K10526//OPC-8:0 CoA ligase 1 [EC:6.2.1.-]+ko00592//alpha-Linolenic acid metabolism+…	XM_022128416.1 PREDICTED: Helianthus annuus 4-coumarate--CoA ligase-like 9 (LOC110879885), mRNA	AMP-dependent synthetase and ligase family protein [Artemisia annua]		[I] KOG1176 Acyl-CoA synthetase	4-coumarate--CoA ligase-like 9 OS=Arabidopsis thaliana OX=3702 GN=4CLL9 PE=1 SV=2	GO:0003824//catalytic activity;GO:0016874//ligase activity
CL13456.Contig1_All	2.62	2.57	2.44	0	0	0	641	4.59086	7.69399e-10
CL13456.Contig2_All	3.68	4.11	3.85	0.24	0	0.36	678	3.55679	8.99149e-10
CL13471.Contig1_All	1.36	1.16	1.7	0.38	0.2	0.22	1216	2.0709	0.00069845		K20093//DNA excision repair protein ERCC-6-like [EC:3.6.4.12];K20093//DNA excision repair protein ERCC-6-like [EC:3.6.4.12];K20093//DNA excision repair protein ERCC-6-like [EC:3.6.4.12];K20093//DNA excision repair protein ERCC-6-like [EC:3.6.4.12];K20093//DNA excision repair protein ERCC-6-like [EC:3.6.4.12]	XM_022147055.1 PREDICTED: Helianthus annuus protein CHROMATIN REMODELING 24 (LOC110900153), transcript variant X5, mRNA	SNF2-related, N-terminal domain-containing protein [Artemisia annua]		[K] KOG0392 SNF2 family DNA-dependent ATPase domain-containing protein	Protein CHROMATIN REMODELING 24 OS=Arabidopsis thaliana OX=3702 GN=CHR24 PE=2 SV=1	GO:0046686//response to cadmium ion;GO:0005524//ATP binding;GO:0045951//positive regulation of mitotic recombination
CL13493.Contig1_All	3.38	3.39	2.91	1.49	1.85	1.38	1259	0.978886	0.0117137			AM479932.2 Vitis vinifera contig VV78X257593.3, whole genome shotgun sequence
CL13501.Contig11_All	1.31	1.21	1.44	1.77	2.33	1.73	7053	-0.592034	0.0151585			KP333107.1 Chrysanthemum x morifolium microsatellite JH-1271 sequence
CL13501.Contig12_All	1	1.02	1.03	1.67	1.88	1.69	4341	-0.806325	0.000815476			KP333107.1 Chrysanthemum x morifolium microsatellite JH-1271 sequence	hypothetical protein CTI12_AA582250 [Artemisia annua]	Protein of unknown function (DUF98)			GO:0006281//DNA repair;GO:0005524//ATP binding;GO:0008270//zinc ion binding;GO:0006310//DNA recombination;GO:0003678//DNA helicase activity;GO:0000723//telomere maintenance;GO:0003676//nucleic acid binding
CL13509.Contig2_All	1.08	2.15	1.05	0.14	0.08	0	582	2.73201	0.00292627
CL13518.Contig3_All	0.73	0.59	1.21	0	0	0.09	611	2.56553	0.0142116
CL13519.Contig1_All	0.54	0.74	1.21	2.38	2.31	2.47	687	-1.39786	0.0484457
CL13532.Contig1_All	17.52	16.54	19.22	8.64	10.18	11.03	589	0.79714	0.00201896		K10881//26 proteasome complex subunit DSS1+ko03050//Proteasome+ko03440//Homologous recombination;K10881//26 proteasome complex subunit DSS1+ko03050//Proteasome+ko03440//Homologous recombination;K10881//26 proteasome complex subunit DSS1+ko03050//Proteasome+ko03440//Homologous recombination;K10881//26 proteasome complex subunit DSS1+ko03050//Proteasome+ko03440//Homologous recombination;K10881//26 …	XM_022034393.1 PREDICTED: Carica papaya protein DSS1 HOMOLOG ON CHROMOSOME V-like (LOC110808781), transcript variant X2, mRNA	protein DELETION OF SUV3 SUPPRESSOR 1(I)-like [Cynara cardunculus var. scolymus] >KVI06342.1 DSS1/SEM1-like protein [Cynara cardunculus var. scolymus]			Protein DELETION OF SUV3 SUPPRESSOR 1(I) OS=Arabidopsis thaliana OX=3702 GN=DSS1(I) PE=1 SV=1	GO:0006406//mRNA export from nucleus;GO:0043248//proteasome assembly;GO:0008541//proteasome regulatory particle, lid subcomplex
CL13532.Contig2_All	17.99	15.89	14.45	23.83	21.72	24.55	555	-0.556655	0.0385625		K10881//26 proteasome complex subunit DSS1+ko03050//Proteasome+ko03440//Homologous recombination;K10881//26 proteasome complex subunit DSS1+ko03050//Proteasome+ko03440//Homologous recombination;K10881//26 proteasome complex subunit DSS1+ko03050//Proteasome+ko03440//Homologous recombination;K10881//26 proteasome complex subunit DSS1+ko03050//Proteasome+ko03440//Homologous recombination;K10881//26 …	XM_022034393.1 PREDICTED: Carica papaya protein DSS1 HOMOLOG ON CHROMOSOME V-like (LOC110808781), transcript variant X2, mRNA	protein DELETION OF SUV3 SUPPRESSOR 1(I)-like [Cynara cardunculus var. scolymus] >KVI06342.1 DSS1/SEM1-like protein [Cynara cardunculus var. scolymus]			Protein DELETION OF SUV3 SUPPRESSOR 1(I) OS=Arabidopsis thaliana OX=3702 GN=DSS1(I) PE=1 SV=1	GO:0006406//mRNA export from nucleus;GO:0043248//proteasome assembly;GO:0008541//proteasome regulatory particle, lid subcomplex
CL13536.Contig1_All	6.86	7.66	6.34	12.02	12.42	12.17	1249	-0.838971	2.62214e-06		K01693//imidazoleglycerol-phosphate dehydratase [EC:4.2.1.19]+ko01230//Biosynthesis of amino acids+ko01100//Metabolic pathways+ko00340//Histidine metabolism+ko01110//Biosynthesis of secondary metabolites;K01693//imidazoleglycerol-phosphate dehydratase [EC:4.2.1.19]+ko01230//Biosynthesis of amino acids+ko01100//Metabolic pathways+ko00340//Histidine metabolism+ko01110//Biosynthesis of secondary met…	XM_022153249.1 PREDICTED: Helianthus annuus imidazoleglycerol-phosphate dehydratase-like (LOC110908327), transcript variant X2, mRNA	imidazoleglycerol-phosphate dehydratase [Artemisia annua]	Imidazoleglycerol-phosphate dehydratase	[E] KOG3143 Imidazoleglycerol-phosphate dehydratase	Imidazoleglycerol-phosphate dehydratase 3, chloroplastic OS=Triticum aestivum OX=4565 PE=3 SV=1	GO:0000105//histidine biosynthetic process;GO:0004424//imidazoleglycerol-phosphate dehydratase activity
CL13540.Contig5_All	1.13	1.29	1.47	2.36	1.94	2.96	3067	-0.923871	0.00764905		K16860//phospholipase D3/4 [EC:3.1.4.4]+ko01100//Metabolic pathways+ko01110//Biosynthesis of secondary metabolites+ko00564//Glycerophospholipid metabolism+ko00565//Ether lipid metabolism;K16860//phospholipase D3/4 [EC:3.1.4.4]+ko01100//Metabolic pathways+ko01110//Biosynthesis of secondary metabolites+ko00564//Glycerophospholipid metabolism+ko00565//Ether lipid metabolism;K16860//phospholipase D3/…	CP002685.1 Arabidopsis thaliana chromosome 2 sequence	phospholipase D Z-like [Helianthus annuus] >OTG22926.1 putative phospholipase D/Transphosphatidylase, Phospholipase D-like domain protein [Helianthus annuus]		[R] KOG3603 Predicted phospholipase D	40S ribosomal protein S4 OS=Solanum tuberosum OX=4113 GN=RPS4 PE=2 SV=1	GO:0003824//catalytic activity
CL13541.Contig1_All	26.35	26.42	27.45	31.67	30.77	29.31	3489	-0.233914	0.0452095		K05768//gelsolin;K05768//gelsolin;K05768//gelsolin;K05768//gelsolin;K05768//gelsolin	XM_022181379.1 PREDICTED: Helianthus annuus villin-3-like (LOC110939809), mRNA	villin headpiece, Villin/Gelsolin, ADF-H/Gelsolin-like domain protein [Artemisia annua]	Gelsolin repeat	[Z] KOG0443 Actin regulatory proteins (gelsolin/villin family)	Villin-3 OS=Arabidopsis thaliana OX=3702 GN=VLN3 PE=1 SV=2	GO:0051015//actin filament binding;GO:0051017//actin filament bundle assembly
CL13541.Contig2_All	12.66	12.36	11.75	18.08	16.23	15.86	3467	-0.487792	6.85024e-05		K05768//gelsolin;K05768//gelsolin;K05768//gelsolin;K05768//gelsolin;K05768//gelsolin	XM_022181379.1 PREDICTED: Helianthus annuus villin-3-like (LOC110939809), mRNA	villin headpiece, Villin/Gelsolin, ADF-H/Gelsolin-like domain protein [Artemisia annua]	Gelsolin repeat	[Z] KOG0443 Actin regulatory proteins (gelsolin/villin family)	Villin-3 OS=Arabidopsis thaliana OX=3702 GN=VLN3 PE=1 SV=2	GO:0051015//actin filament binding;GO:0051017//actin filament bundle assembly
CL13543.Contig3_All	1.69	1.06	1.02	0.44	0.23	0.22	1759	1.86612	0.00136284				Leucine-rich repeat-containing protein [Artemisia annua]				GO:0016021//integral component of membrane
CL13543.Contig6_All	1.54	1.28	1.33	0.33	0.19	0.42	2033	1.96671	4.96057e-05			XM_022179819.1 PREDICTED: Helianthus annuus uncharacterized LOC110937393 (LOC110937393), transcript variant X2, mRNA	Leucine-rich repeat-containing protein [Artemisia annua]				GO:0016021//integral component of membrane
CL13547.Contig1_All	0	0	0	1.17	1.06	1.54	696	-3.75784	8.33555e-06				Actin-binding FH2 [Artemisia annua]
CL13548.Contig10_All	0	0	0	0.41	0.11	0.36	1901	-3.05334	0.00150549		K10999//cellulose synthase A [EC:2.4.1.12];K10999//cellulose synthase A [EC:2.4.1.12];K10999//cellulose synthase A [EC:2.4.1.12];K10999//cellulose synthase A [EC:2.4.1.12];K10999//cellulose synthase A [EC:2.4.1.12]		cellulose synthase A catalytic subunit 8, partial [Trifolium pratense]		[MG] LSE0129 A Cellulose synthase catalytic subunit	Cellulose synthase A catalytic subunit 7 [UDP-forming] OS=Oryza sativa subsp. japonica OX=39947 GN=CESA7 PE=2 SV=1	GO:0016760//cellulose synthase (UDP-forming) activity;GO:0046872//metal ion binding;GO:0030244//cellulose biosynthetic process;GO:0016021//integral component of membrane;GO:0071555//cell wall organization;GO:0005886//plasma membrane
CL13548.Contig20_All	0	0	0	0.97	0.85	1	3684	-5.88259	2.0151e-19		K17508//protein phosphatase PTC7 [EC:3.1.3.16];K17508//protein phosphatase PTC7 [EC:3.1.3.16];K17508//protein phosphatase PTC7 [EC:3.1.3.16];K17508//protein phosphatase PTC7 [EC:3.1.3.16];K17508//protein phosphatase PTC7 [EC:3.1.3.16]		probable protein phosphatase 2C 55 [Helianthus annuus] >OTG16180.1 putative protein phosphatase 2C family protein [Helianthus annuus]		[MG] LSE0129 A Cellulose synthase catalytic subunit	Cellulose synthase A catalytic subunit 4 [UDP-forming] OS=Arabidopsis thaliana OX=3702 GN=CESA4 PE=1 SV=1	GO:0003824//catalytic activity
CL13548.Contig27_All	0	0	0	2.57	2.55	2.53	1799	-6.23674	4.90705e-23		K10999//cellulose synthase A [EC:2.4.1.12];K10999//cellulose synthase A [EC:2.4.1.12];K10999//cellulose synthase A [EC:2.4.1.12];K10999//cellulose synthase A [EC:2.4.1.12];K10999//cellulose synthase A [EC:2.4.1.12]		cellulose synthase A catalytic subunit 8, partial [Trifolium pratense]		[MG] LSE0129 A Cellulose synthase catalytic subunit	Cellulose synthase A catalytic subunit 7 [UDP-forming] OS=Oryza sativa subsp. japonica OX=39947 GN=CESA7 PE=2 SV=1	GO:0016760//cellulose synthase (UDP-forming) activity;GO:0016020//membrane;GO:0046872//metal ion binding;GO:0030244//cellulose biosynthetic process;GO:0016021//integral component of membrane;GO:0071555//cell wall organization;GO:0005886//plasma membrane
CL13548.Contig9_All	0.23	0.22	0.23	2	3.19	2.33	1346	-3.20824	9.68093e-13		K10999//cellulose synthase A [EC:2.4.1.12];K10999//cellulose synthase A [EC:2.4.1.12];K10999//cellulose synthase A [EC:2.4.1.12];K10999//cellulose synthase A [EC:2.4.1.12];K10999//cellulose synthase A [EC:2.4.1.12]		cellulose synthase A catalytic subunit 8, partial [Trifolium pratense]		[MG] LSE0129 A Cellulose synthase catalytic subunit	Cellulose synthase A catalytic subunit 1 [UDP-forming] OS=Arabidopsis thaliana OX=3702 GN=CESA1 PE=1 SV=1	GO:0016760//cellulose synthase (UDP-forming) activity;GO:0046872//metal ion binding;GO:0030244//cellulose biosynthetic process;GO:0016021//integral component of membrane;GO:0071555//cell wall organization;GO:0005886//plasma membrane
CL13552.Contig2_All	5.93	5.88	5.73	8.14	8.64	7.36	3512	-0.496886	0.000278521		K09680//type II pantothenate kinase [EC:2.7.1.33]+ko00770//Pantothenate and CoA biosynthesis+ko01100//Metabolic pathways;K09680//type II pantothenate kinase [EC:2.7.1.33]+ko00770//Pantothenate and CoA biosynthesis+ko01100//Metabolic pathways;K09680//type II pantothenate kinase [EC:2.7.1.33]+ko00770//Pantothenate and CoA biosynthesis+ko01100//Metabolic pathways;K09680//type II pantothenate kinase …	XM_022128335.1 PREDICTED: Helianthus annuus pantothenate kinase 2 (LOC110879806), transcript variant X1, mRNA	pantothenate kinase 2 [Artemisia annua]	Fumble	[H] KOG2201 Pantothenate kinase PanK and related proteins	Pantothenate kinase 2 OS=Arabidopsis thaliana OX=3702 GN=PANK2 PE=1 SV=2	GO:0005524//ATP binding;GO:0004594//pantothenate kinase activity;GO:0015937//coenzyme A biosynthetic process
CL13558.Contig1_All	0.45	0.43	0.83	0	0.04	0	1189	3.00543	0.00117996				F-box domain, cyclin-like protein [Artemisia annua]
CL13561.Contig1_All	112.8	125.44	111.32	146.63	176.96	153.08	2509	-0.4836	4.66308e-06		K06207//GTP-binding protein	XM_022133222.1 PREDICTED: Helianthus annuus putative elongation factor TypA-like SVR3, chloroplastic (LOC110885522), mRNA	elongation factor family protein [Artemisia annua]	Elongation factor Tu GTP binding domain	[J] KOG0462 Elongation factor-type GTP-binding protein	Translation factor GUF1 homolog, mitochondrial OS=Phaeodactylum tricornutum (strain CCAP 1055/1) OX=556484 GN=PHATRDRAFT_22622 PE=3 SV=1	GO:0003746//translation elongation factor activity;GO:0005525//GTP binding;GO:0003924//GTPase activity
CL13571.Contig3_All	0.62	0.35	0.99	0	0	0.06	1130	3.07273	0.000787815		K00615//transketolase [EC:2.2.1.1]+ko00030//Pentose phosphate pathway+ko01230//Biosynthesis of amino acids+ko01100//Metabolic pathways+ko01110//Biosynthesis of secondary metabolites+ko00710//Carbon fixation in photosynthetic organisms+ko01200//Carbon metabolism;K00615//transketolase [EC:2.2.1.1]+ko00030//Pentose phosphate pathway+ko01230//Biosynthesis of amino acids+ko01100//Metabolic pathways+ko…	XM_007052028.2 PREDICTED: Theobroma cacao transketolase, chloroplastic (LOC18614321), mRNA	putative protein phosphatase 2C 13 [Artemisia annua]	Protein phosphatase 2C	[G] KOG0523 Transketolase	Transketolase-1, chloroplastic OS=Arabidopsis thaliana OX=3702 GN=TKL-1 PE=1 SV=1	GO:0046872//metal ion binding;GO:0004722//protein serine/threonine phosphatase activity;GO:0004802//transketolase activity
CL13575.Contig1_All	7.37	8.6	7.38	3.2	3.47	3.69	834	1.11663	8.5772e-05		K14018//phospholipase A-2-activating protein+ko04141//Protein processing in endoplasmic reticulum
CL13575.Contig2_All	1.05	1.04	0.97	0.07	0	0.07	603	2.64663	0.00622799
CL13581.Contig1_All	0.8	1.25	1.06	3.44	2.73	3.34	1000	-1.56763	0.000286702		K13171//serine/arginine repetitive matrix protein 1+ko03015//mRNA surveillance pathway+ko03013//RNA transport;K13171//serine/arginine repetitive matrix protein 1+ko03015//mRNA surveillance pathway+ko03013//RNA transport;K13171//serine/arginine repetitive matrix protein 1+ko03015//mRNA surveillance pathway+ko03013//RNA transport;K13171//serine/arginine repetitive matrix protein 1+ko03015//mRNA sur…		serine/arginine repetitive matrix protein 1 isoform X1 [Lactuca sativa] >XP_023759044.1 serine/arginine repetitive matrix protein 1 isoform X1 [Lactuca sativa] >XP_023759045.1 serine/arginine repetitive matrix protein 1 isoform X1 [Lactuca sativa] >XP_023759046.1 serine/arginine repetitive matrix protein 1 isoform X1 [Lactuca sativa]	PWI domain	[TV] KOG4297 C-type lectin	Chromatin assembly factor 1 subunit FSM OS=Oryza sativa subsp. japonica OX=39947 GN=FSM PE=2 SV=1	GO:0006397//mRNA processing
CL13595.Contig6_All	2.04	1.99	2.02	0.78	0.72	0.58	2184	1.46237	9.05143e-06		K02184//formin 2;K19984//exocyst complex component 5;K02184//formin 2;K01051//pectinesterase [EC:3.1.1.11]+ko00040//Pentose and glucuronate interconversions+ko01100//Metabolic pathways		formin-like protein 8 [Helianthus annuus]	Formin Homology 2 Domain	[M] LSE0601 A Pollen extensin-like protein (Pex)	Formin-like protein 3 OS=Oryza sativa subsp. japonica OX=39947 GN=FH3 PE=2 SV=2	GO:0016021//integral component of membrane
CL136.Contig18_All	0.9	0.84	0.89	1.23	1.42	1.23	6984	-0.590436	0.0173614		K00606//3-methyl-2-oxobutanoate hydroxymethyltransferase [EC:2.1.2.11]+ko00770//Pantothenate and CoA biosynthesis+ko01100//Metabolic pathways+ko01110//Biosynthesis of secondary metabolites;K00606//3-methyl-2-oxobutanoate hydroxymethyltransferase [EC:2.1.2.11]+ko00770//Pantothenate and CoA biosynthesis+ko01100//Metabolic pathways+ko01110//Biosynthesis of secondary metabolites;K00606//3-methyl-2-ox…		3-methyl-2-oxobutanoate hydroxymethyltransferase 1, mitochondrial-like [Lactuca sativa] >PLY76238.1 hypothetical protein LSAT_4X35260 [Lactuca sativa]	Ketopantoate hydroxymethyltransferase	[H] KOG2949 Ketopantoate hydroxymethyltransferase	3-methyl-2-oxobutanoate hydroxymethyltransferase 1, mitochondrial OS=Oryza sativa subsp. japonica OX=39947 GN=KPHMT1 PE=2 SV=1	GO:0015940//pantothenate biosynthetic process;GO:0003864//3-methyl-2-oxobutanoate hydroxymethyltransferase activity;GO:0008168//methyltransferase activity;GO:0016021//integral component of membrane
CL136.Contig22_All	1.58	2.12	1.86	2.51	3.18	2.54	3640	-0.593916	0.0450591		K00606//3-methyl-2-oxobutanoate hydroxymethyltransferase [EC:2.1.2.11]+ko00770//Pantothenate and CoA biosynthesis+ko01100//Metabolic pathways+ko01110//Biosynthesis of secondary metabolites;K00606//3-methyl-2-oxobutanoate hydroxymethyltransferase [EC:2.1.2.11]+ko00770//Pantothenate and CoA biosynthesis+ko01100//Metabolic pathways+ko01110//Biosynthesis of secondary metabolites;K00606//3-methyl-2-ox…		3-methyl-2-oxobutanoate hydroxymethyltransferase 1, mitochondrial-like [Lactuca sativa] >PLY76238.1 hypothetical protein LSAT_4X35260 [Lactuca sativa]	Ketopantoate hydroxymethyltransferase	[H] KOG2949 Ketopantoate hydroxymethyltransferase	3-methyl-2-oxobutanoate hydroxymethyltransferase 1, mitochondrial OS=Oryza sativa subsp. japonica OX=39947 GN=KPHMT1 PE=2 SV=1	GO:0015940//pantothenate biosynthetic process;GO:0003864//3-methyl-2-oxobutanoate hydroxymethyltransferase activity;GO:0008168//methyltransferase activity
CL136.Contig26_All	1.23	1.25	1.2	2.41	2.93	2.93	971	-1.13849	0.0169526
CL13601.Contig3_All	14.6	13.36	14.8	18.68	20.5	20.14	751	-0.497619	0.0212799		K11252//histone H2B;K11252//histone H2B;K11252//histone H2B;K11252//histone H2B;K11252//histone H2B	XM_016722388.1 PREDICTED: Capsicum annuum histone H2B (LOC107875609), transcript variant X2, mRNA	PREDICTED: histone H2B.3 [Solanum tuberosum]	Core histone H2A/H2B/H3/H4	[B] KOG1744 Histone H2B	Histone H2B OS=Gossypium hirsutum OX=3635 GN=HIS2B PE=2 SV=3	GO:0003677//DNA binding;GO:0005634//nucleus;GO:0046982//protein heterodimerization activity;GO:0000786//nucleosome
CL13602.Contig17_All	0.33	0.23	0.33	0.91	0.89	1.13	1631	-1.59931	0.00990136		K15296//alpha-soluble NSF attachment protein;K15296//alpha-soluble NSF attachment protein;K15296//alpha-soluble NSF attachment protein;K15296//alpha-soluble NSF attachment protein;K15296//alpha-soluble NSF attachment protein		alpha-soluble NSF attachment protein 2-like [Lactuca sativa] >PLY93952.1 hypothetical protein LSAT_8X75620 [Lactuca sativa]		[U] KOG1586 Protein required for fusion of vesicles in vesicular transport, alpha-SNAP	Alpha-soluble NSF attachment protein 2 OS=Arabidopsis thaliana OX=3702 GN=ASNAP2 PE=1 SV=1	GO:0006886//intracellular protein transport;GO:0005623//cell
CL13602.Contig9_All	1.16	1.47	1.02	0.28	0.22	0.43	1415	1.79363	0.00412591				aluminum induced protein [Artemisia annua]	Chromosome segregation during meiosis
CL13604.Contig3_All	2.37	1.62	1.64	2.99	4.11	2.74	2169	-0.814561	0.0348173		K08818//cell division cycle 2-like [EC:2.7.11.22];K08818//cell division cycle 2-like [EC:2.7.11.22];K08818//cell division cycle 2-like [EC:2.7.11.22];K08818//cell division cycle 2-like [EC:2.7.11.22];K08818//cell division cycle 2-like [EC:2.7.11.22]		Cyclin-dependent kinase G-2 [Morus notabilis]		[R] KOG0663 Protein kinase PITSLRE and related kinases	Cyclin-dependent kinase G-2 OS=Oryza sativa subsp. japonica OX=39947 GN=CDKG-2 PE=2 SV=2	GO:0005524//ATP binding;GO:0004672//protein kinase activity
CL13604.Contig4_All	1.48	1.69	1.74	0.91	0.42	0.48	3005	1.32431	0.00226875		K02717//photosystem II oxygen-evolving enhancer protein 2+ko01100//Metabolic pathways+ko00195//Photosynthesis;K08818//cell division cycle 2-like [EC:2.7.11.22];K08818//cell division cycle 2-like [EC:2.7.11.22];K08818//cell division cycle 2-like [EC:2.7.11.22];K08818//cell division cycle 2-like [EC:2.7.11.22]		tetratricopeptide repeat domain-containing protein PYG7, chloroplastic [Helianthus annuus] >OTG33937.1 putative tetratricopeptide repeat (TPR)-like superfamily protein [Helianthus annuus]		[R] KOG0663 Protein kinase PITSLRE and related kinases	Cyclin-dependent kinase G-2 OS=Oryza sativa subsp. indica OX=39946 GN=CDKG-2 PE=3 SV=1	GO:0016021//integral component of membrane
CL13611.Contig21_All	1.76	1.26	2	0	0	0.08	586	3.50223	2.50208e-05				hypothetical protein CTI12_AA511600 [Artemisia annua]		[S] KOG3823 Uncharacterized conserved protein
CL1362.Contig19_All	0.25	0.42	0.56	0.77	1.21	1.33	2193	-1.36502	0.0285724		K05349//beta-glucosidase [EC:3.2.1.21]+ko01100//Metabolic pathways+ko00500//Starch and sucrose metabolism+ko01110//Biosynthesis of secondary metabolites+ko00460//Cyanoamino acid metabolism+ko00940//Phenylpropanoid biosynthesis;K05349//beta-glucosidase [EC:3.2.1.21]+ko01100//Metabolic pathways+ko00500//Starch and sucrose metabolism+ko01110//Biosynthesis of secondary metabolites+ko00460//Cyanoamino…		glycoside hydrolase family 3 C-terminal domain-containing protein [Artemisia annua]	Glycosyl hydrolase family 3 N terminal domain	[GRV] LSE0437 A Predicted beta-glucosidase		GO:0004553//hydrolase activity, hydrolyzing O-glycosyl compounds;GO:0005975//carbohydrate metabolic process
CL13623.Contig7_All	2.98	2.53	2.35	1.66	1.31	1.33	2440	0.814788	0.0143114			XM_022175384.1 PREDICTED: Helianthus annuus uncharacterized LOC110932019 (LOC110932019), mRNA	hypothetical protein CTI12_AA354790 [Artemisia annua]	F-box-like domain	[R] LSE0007 A F-box domain	F-box protein At4g00893 OS=Arabidopsis thaliana OX=3702 GN=At4g00893 PE=2 SV=1	GO:0016021//integral component of membrane
CL1363.Contig1_All	9.12	9.36	6.29	4.02	2.74	1.73	777	1.45003	0.000493213
CL13632.Contig6_All	5.9	7.21	6.53	9.21	9.01	8.33	3372	-0.472679	0.0033473		K03028//26S proteasome regulatory subunit N1+ko03050//Proteasome;K03028//26S proteasome regulatory subunit N1+ko03050//Proteasome;K03028//26S proteasome regulatory subunit N1+ko03050//Proteasome;K03028//26S proteasome regulatory subunit N1+ko03050//Proteasome;K03028//26S proteasome regulatory subunit N1+ko03050//Proteasome	XM_022165771.1 PREDICTED: Helianthus annuus 26S proteasome non-ATPase regulatory subunit 2 homolog A-like (LOC110921450), mRNA	26S proteasome non-ATPase regulatory subunit 2 homolog A-like [Lactuca sativa] >PLY95231.1 hypothetical protein LSAT_6X65161 [Lactuca sativa]	Proteasome/cyclosome repeat	[O] KOG2005 26S proteasome regulatory complex, subunit RPN1/PSMD2	26S proteasome non-ATPase regulatory subunit 2 homolog A OS=Arabidopsis thaliana OX=3702 GN=RPN1A PE=1 SV=2	GO:0005634//nucleus;GO:0043161//proteasome-mediated ubiquitin-dependent protein catabolic process;GO:0042176//regulation of protein catabolic process;GO:0030234//enzyme regulator activity;GO:0030163//protein catabolic process;GO:0034515//proteasome storage granule;GO:0008540//proteasome regulatory particle, base subcomplex
CL1364.Contig1_All	4.57	5.57	5.83	0.23	0.45	0	565	3.94339	4.81889e-12
CL1364.Contig3_All	7.39	7.24	6.52	1.08	1.22	0.9	680	2.61404	1.5857e-13
CL13642.Contig25_All	4.15	4.61	4	1.2	0.98	0.73	320	1.91662	0.0104211
CL13658.Contig1_All	1.97	1.98	1.77	3.97	3.87	4.45	1300	-1.12035	0.00025588		K05863//solute carrier family 25 (mitochondrial adenine nucleotide translocator), member 4/5/6/31;K05863//solute carrier family 25 (mitochondrial adenine nucleotide translocator), member 4/5/6/31;K05863//solute carrier family 25 (mitochondrial adenine nucleotide translocator), member 4/5/6/31;K05863//solute carrier family 25 (mitochondrial adenine nucleotide translocator), member 4/5/6/31	XM_012998529.1 PREDICTED: Erythranthe guttatus ADP,ATP carrier protein ER-ANT1 (LOC105973498), transcript variant X3, mRNA	Adenine nucleotide translocator 1 [Artemisia annua]	Mitochondrial carrier protein	[C] KOG0749 Mitochondrial ADP/ATP carrier proteins	ADP,ATP carrier protein ER-ANT1 OS=Arabidopsis thaliana OX=3702 GN=ER-ANT1 PE=2 SV=2	GO:0005743//mitochondrial inner membrane;GO:0016021//integral component of membrane;GO:0022857//transmembrane transporter activity
CL13658.Contig4_All	0.62	0.48	0.34	0.97	1.88	1.33	1283	-1.44708	0.0339143		K05863//solute carrier family 25 (mitochondrial adenine nucleotide translocator), member 4/5/6/31;K05863//solute carrier family 25 (mitochondrial adenine nucleotide translocator), member 4/5/6/31;K05863//solute carrier family 25 (mitochondrial adenine nucleotide translocator), member 4/5/6/31;K05863//solute carrier family 25 (mitochondrial adenine nucleotide translocator), member 4/5/6/31;K05863/…	XM_012998529.1 PREDICTED: Erythranthe guttatus ADP,ATP carrier protein ER-ANT1 (LOC105973498), transcript variant X3, mRNA	Adenine nucleotide translocator 1 [Artemisia annua]	Mitochondrial carrier protein	[C] KOG0749 Mitochondrial ADP/ATP carrier proteins	ADP,ATP carrier protein ER-ANT1 OS=Arabidopsis thaliana OX=3702 GN=ER-ANT1 PE=2 SV=2	GO:0005743//mitochondrial inner membrane;GO:0016021//integral component of membrane;GO:0022857//transmembrane transporter activity
CL13661.Contig3_All	0.19	0.43	0.1	0.47	1.42	1.17	1878	-1.81255	0.0314925			KX063855.1 Diplostephium hartwegii voucher TEX:Vargas 456 mitochondrion, complete genome	hypothetical protein LSAT_6X2961 [Lactuca sativa] >PLY73759.1 hypothetical protein LSAT_2X41741 [Lactuca sativa] >PWA53179.1 hypothetical protein CTI12_AA446450 [Artemisia annua]			Uncharacterized mitochondrial protein AtMg00660 OS=Arabidopsis thaliana OX=3702 GN=AtMg00660 PE=4 SV=1	GO:0005739//mitochondrion
CL1367.Contig1_All	7.17	5.98	6.77	3.4	3.72	3.85	1577	0.812157	0.00046275		K04733//interleukin-1 receptor-associated kinase 4 [EC:2.7.11.1];K04733//interleukin-1 receptor-associated kinase 4 [EC:2.7.11.1];K04733//interleukin-1 receptor-associated kinase 4 [EC:2.7.11.1];K04733//interleukin-1 receptor-associated kinase 4 [EC:2.7.11.1];K04733//interleukin-1 receptor-associated kinase 4 [EC:2.7.11.1]	AC214468.1 Populus trichocarpa clone POP038-L21, complete sequence	hypothetical protein CTI12_AA425740 [Artemisia annua]	D-mannose binding lectin	[R] LSE0276 A Bulb-type mannose-specific lectin domain	Epidermis-specific secreted glycoprotein EP1 OS=Daucus carota OX=4039 GN=EP1 PE=1 SV=1	GO:0016021//integral component of membrane
CL1367.Contig2_All	13.72	15.95	15.52	9.34	8.63	7.02	1595	0.813103	2.16846e-06		K04733//interleukin-1 receptor-associated kinase 4 [EC:2.7.11.1];K04733//interleukin-1 receptor-associated kinase 4 [EC:2.7.11.1];K04733//interleukin-1 receptor-associated kinase 4 [EC:2.7.11.1];K04733//interleukin-1 receptor-associated kinase 4 [EC:2.7.11.1];K04733//interleukin-1 receptor-associated kinase 4 [EC:2.7.11.1]	AC214468.1 Populus trichocarpa clone POP038-L21, complete sequence	hypothetical protein CTI12_AA425740 [Artemisia annua]	D-mannose binding lectin	[R] LSE0276 A Bulb-type mannose-specific lectin domain	Epidermis-specific secreted glycoprotein EP1 OS=Daucus carota OX=4039 GN=EP1 PE=1 SV=1	GO:0016021//integral component of membrane
CL13681.Contig6_All	5.6	6.08	5.25	7.35	7.85	6.85	2462	-0.416357	0.0395904		K12811//ATP-dependent RNA helicase DDX46/PRP5 [EC:3.6.4.13]+ko03040//Spliceosome;K12811//ATP-dependent RNA helicase DDX46/PRP5 [EC:3.6.4.13]+ko03040//Spliceosome;K12811//ATP-dependent RNA helicase DDX46/PRP5 [EC:3.6.4.13]+ko03040//Spliceosome;K12811//ATP-dependent RNA helicase DDX46/PRP5 [EC:3.6.4.13]+ko03040//Spliceosome;K12811//ATP-dependent RNA helicase DDX46/PRP5 [EC:3.6.4.13]+ko03040//Splice…	XM_022136964.1 PREDICTED: Helianthus annuus cactin (LOC110889436), mRNA	hypothetical protein CTI12_AA311420 [Artemisia annua]	Cactus-binding C-terminus of cactin protein	[T] KOG2370 Cactin	Cactin OS=Arabidopsis thaliana OX=3702 GN=CTN PE=1 SV=1
CL13688.Contig5_All	0.43	0.88	0.33	0	0	0	1174	3.24181	0.000438226		K02218//casein kinase 1 [EC:2.7.11.1];K14318//nuclear pore complex protein Nup88+ko03013//RNA transport;K05291//phosphatidylinositol glycan, class S+ko01100//Metabolic pathways+ko00563//Glycosylphosphatidylinositol (GPI)-anchor biosynthesis		hypothetical protein CTI12_AA179290 [Artemisia annua]	DDE superfamily endonuclease	[L] KOG4585 Predicted transposase		GO:0016021//integral component of membrane
CL13693.Contig2_All	0.29	0.12	0.19	0	0	0	2090	2.71697	0.00880318		K18160//NADH dehydrogenase [ubiquinone] 1 alpha subcomplex assembly factor 2;K18160//NADH dehydrogenase [ubiquinone] 1 alpha subcomplex assembly factor 2;K18160//NADH dehydrogenase [ubiquinone] 1 alpha subcomplex assembly factor 2;K18160//NADH dehydrogenase [ubiquinone] 1 alpha subcomplex assembly factor 2;K18160//NADH dehydrogenase [ubiquinone] 1 alpha subcomplex assembly factor 2	NM_179124.2 Arabidopsis thaliana NADH:ubiquinone oxidoreductase, 17.2kDa subunit mRNA	nucleotide-binding alpha-beta plait domain-containing protein [Artemisia annua]		[T] LSE0029 A Receptor-like protein kinase, contains conserved domain of unknown function	Cysteine-rich receptor-like protein kinase 2 OS=Arabidopsis thaliana OX=3702 GN=CRK2 PE=1 SV=1	GO:0009055//electron transfer activity;GO:0030246//carbohydrate binding;GO:0005524//ATP binding;GO:0004672//protein kinase activity;GO:0005743//mitochondrial inner membrane;GO:0016021//integral component of membrane;GO:0070469//respiratory chain;GO:0008137//NADH dehydrogenase (ubiquinone) activity
CL13698.Contig2_All	1.88	1.2	2.08	2.95	3.63	3.66	1182	-0.983994	0.0346997
CL137.Contig5_All	1.92	2.07	2.35	0.71	0.47	0.88	923	1.47033	0.0162645		K08051//pleckstrin homology domain containing family A member 8;K08051//pleckstrin homology domain containing family A member 8;K08051//pleckstrin homology domain containing family A member 8;K08051//pleckstrin homology domain containing family A member 8;K08051//pleckstrin homology domain containing family A member 8	XM_022137851.1 PREDICTED: Helianthus annuus glycolipid transfer protein 1-like (LOC110890256), mRNA	glycolipid transfer protein 1-like [Cynara cardunculus var. scolymus] >XP_024974539.1 glycolipid transfer protein 1-like [Cynara cardunculus var. scolymus] >XP_024974540.1 glycolipid transfer protein 1-like [Cynara cardunculus var. scolymus] >KVI03878.1 Glycolipid transfer protein domain-containing protein [Cynara cardunculus var. scolymus]	Glycolipid transfer protein (GLTP)	[G] KOG3221 Glycolipid transfer protein	Glycolipid transfer protein 1 OS=Arabidopsis thaliana OX=3702 GN=GLTP1 PE=2 SV=1	GO:0120013//intermembrane lipid transfer activity;GO:0005737//cytoplasm
CL1370.Contig2_All	4.5	5.41	5.18	10.3	10.01	10.79	438	-1.02487	0.0064473
CL13706.Contig2_All	4.2	4.29	4.6	0.4	0.53	0.23	445	2.98339	9.9874e-07
CL13706.Contig3_All	6.22	8.69	6.89	1.7	1	1.61	612	2.17728	3.95399e-08
CL13709.Contig2_All	1.35	1.28	1.76	3.06	3.75	3.32	1945	-1.21093	1.96969e-05		K10614//E3 ubiquitin-protein ligase HERC3 [EC:2.3.2.26]+ko04120//Ubiquitin mediated proteolysis;K10614//E3 ubiquitin-protein ligase HERC3 [EC:2.3.2.26]+ko04120//Ubiquitin mediated proteolysis;K10614//E3 ubiquitin-protein ligase HERC3 [EC:2.3.2.26]+ko04120//Ubiquitin mediated proteolysis;K10614//E3 ubiquitin-protein ligase HERC3 [EC:2.3.2.26]+ko04120//Ubiquitin mediated proteolysis;K10615//E3 ubiq…	XM_022118132.1 PREDICTED: Helianthus annuus ultraviolet-B receptor UVR8-like (LOC110868864), transcript variant X2, mRNA	Regulator of chromosome condensation 1/beta-lactamase-inhibitor protein II [Artemisia annua]	Regulator of chromosome condensation (RCC1) repeat	[S] KOG1426 FOG: RCC1 domain	PH, RCC1 and FYVE domains-containing protein 1 OS=Arabidopsis thaliana OX=3702 GN=PRAF1 PE=1 SV=1
CL13712.Contig2_All	3.73	3.37	3.84	6.37	6.45	5.47	2032	-0.769423	9.90663e-05		K09597//signal peptide peptidase-like 2B [EC:3.4.23.-];K09597//signal peptide peptidase-like 2B [EC:3.4.23.-];K09597//signal peptide peptidase-like 2B [EC:3.4.23.-];K09597//signal peptide peptidase-like 2B [EC:3.4.23.-];K09597//signal peptide peptidase-like 2B [EC:3.4.23.-]	XM_022113920.1 PREDICTED: Helianthus annuus signal peptide peptidase-like 4 (LOC110864777), mRNA	signal peptide peptidase-like 4 isoform X1 [Lactuca sativa] >PLY92712.1 hypothetical protein LSAT_7X4740 [Lactuca sativa]	Signal peptide peptidase	[R] KOG2442 Uncharacterized conserved protein, contains PA domain	Signal peptide peptidase-like 4 OS=Arabidopsis thaliana OX=3702 GN=SPPL4 PE=2 SV=1	GO:0016021//integral component of membrane;GO:0004190//aspartic-type endopeptidase activity
CL13719.Contig3_All	1.16	1.77	2.13	0	0.16	0	549	3.12935	0.000276888		K10355//actin, other eukaryote;K10355//actin, other eukaryote;K10355//actin, other eukaryote;K10355//actin, other eukaryote;K10355//actin, other eukaryote	XM_022180417.1 PREDICTED: Helianthus annuus actin-like (LOC110937948), transcript variant X2, mRNA	PREDICTED: actin-like [Gossypium raimondii] >KJB73912.1 hypothetical protein B456_011G260600 [Gossypium raimondii] >KJB73914.1 hypothetical protein B456_011G260600 [Gossypium raimondii]	Actin	[Z] KOG0676 Actin and related proteins	Actin-12 OS=Arabidopsis thaliana OX=3702 GN=ACT12 PE=1 SV=1	GO:0005524//ATP binding
CL13723.Contig2_All	0.38	0.58	0.45	0.82	1.02	0.83	6537	-0.933522	0.00568928		K04733//interleukin-1 receptor-associated kinase 4 [EC:2.7.11.1];K04733//interleukin-1 receptor-associated kinase 4 [EC:2.7.11.1];K04733//interleukin-1 receptor-associated kinase 4 [EC:2.7.11.1];K04733//interleukin-1 receptor-associated kinase 4 [EC:2.7.11.1]	XM_022160350.1 PREDICTED: Helianthus annuus L-type lectin-domain containing receptor kinase VII.1-like (LOC110915621), mRNA	L-type lectin-domain containing receptor kinase VII.1-like [Helianthus annuus] >OTF91920.1 putative concanavalin A-like lectin protein kinase family protein [Helianthus annuus]	Protein kinase domain	[T] LSE0015 A Receptor-like protein kinase, contains lectin domains	L-type lectin-domain containing receptor kinase VII.1 OS=Arabidopsis thaliana OX=3702 GN=LECRK71 PE=2 SV=1	GO:0030246//carbohydrate binding;GO:0005524//ATP binding;GO:0004672//protein kinase activity;GO:0016021//integral component of membrane
CL13729.Contig6_All	0	0	0	4.19	5.88	5.45	412	-4.89593	1.20614e-11
CL13733.Contig2_All	0.86	1.15	1.42	0.14	0.57	0.19	1761	1.70709	0.0233254		K20027//palmitoyltransferase ZDHHC1/11 [EC:2.3.1.225];K20027//palmitoyltransferase ZDHHC1/11 [EC:2.3.1.225];K20027//palmitoyltransferase ZDHHC1/11 [EC:2.3.1.225];K20027//palmitoyltransferase ZDHHC1/11 [EC:2.3.1.225];K20027//palmitoyltransferase ZDHHC1/11 [EC:2.3.1.225]		zinc finger, DHHC-type, palmitoyltransferase [Artemisia annua]		[R] KOG1311 DHHC-type Zn-finger proteins	Nodulation receptor kinase OS=Pisum sativum OX=3888 GN=NORK PE=1 SV=1	GO:0016021//integral component of membrane;GO:0019706//protein-cysteine S-palmitoyltransferase activity
CL13733.Contig3_All	0.86	0.74	0.8	0.17	0.05	0.21	1897	2.15706	0.00164013		K20027//palmitoyltransferase ZDHHC1/11 [EC:2.3.1.225];K20027//palmitoyltransferase ZDHHC1/11 [EC:2.3.1.225];K20027//palmitoyltransferase ZDHHC1/11 [EC:2.3.1.225];K20027//palmitoyltransferase ZDHHC1/11 [EC:2.3.1.225];K20027//palmitoyltransferase ZDHHC1/11 [EC:2.3.1.225]		zinc finger, DHHC-type, palmitoyltransferase [Artemisia annua]		[R] KOG1311 DHHC-type Zn-finger proteins	Nodulation receptor kinase OS=Pisum sativum OX=3888 GN=NORK PE=1 SV=1	GO:0016021//integral component of membrane;GO:0019706//protein-cysteine S-palmitoyltransferase activity
CL13742.Contig20_All	0.79	0.76	0.86	1.86	2.26	1.98	1389	-1.32713	0.00188509
CL13745.Contig1_All	5.47	5.66	5.63	2	2.56	2.65	4343	1.16339	1.65478e-12		K13447//respiratory burst oxidase [EC:1.6.3.- 1.11.1.-]+ko04016//MAPK signaling pathway - plant+ko04626//Plant-pathogen interaction;K22804//structural maintenance of chromosomes protein 6;K18195//rhamnogalacturonan endolyase [EC:4.2.2.23];K19026//spatacsin;K13343//peroxin-14+ko04146//Peroxisome	XM_018955016.1 PREDICTED: Juglans regia 10 kDa chaperonin-like (LOC108983404), mRNA	putative RNA-directed DNA polymerase, eukaryota, Reverse transcriptase zinc-binding domain protein [Helianthus annuus]	Reverse transcriptase (RNA-dependent DNA polymerase)	[R] KOG1075 FOG: Reverse transcriptase	10 kDa chaperonin OS=Brassica napus OX=3708 PE=3 SV=1	GO:0003964//RNA-directed DNA polymerase activity;GO:0003723//RNA binding
CL13745.Contig2_All	3.81	4.19	4.2	2.43	2.2	1.82	6122	0.873492	6.92421e-08		K13447//respiratory burst oxidase [EC:1.6.3.- 1.11.1.-]+ko04016//MAPK signaling pathway - plant+ko04626//Plant-pathogen interaction;K18195//rhamnogalacturonan endolyase [EC:4.2.2.23];K22804//structural maintenance of chromosomes protein 6;K19026//spatacsin;K13343//peroxin-14+ko04146//Peroxisome	XM_018955016.1 PREDICTED: Juglans regia 10 kDa chaperonin-like (LOC108983404), mRNA	putative RNA-directed DNA polymerase, eukaryota, Reverse transcriptase zinc-binding domain protein [Helianthus annuus]	Reverse transcriptase (RNA-dependent DNA polymerase)	[R] KOG1075 FOG: Reverse transcriptase	10 kDa chaperonin OS=Brassica napus OX=3708 PE=3 SV=1	GO:0003964//RNA-directed DNA polymerase activity;GO:0003723//RNA binding
CL13761.Contig7_All	0.68	0.61	1.19	1.87	1.72	2	2761	-1.17371	0.00504356		K01490//AMP deaminase [EC:3.5.4.6]+ko00230//Purine metabolism+ko01100//Metabolic pathways+ko01110//Biosynthesis of secondary metabolites;K01490//AMP deaminase [EC:3.5.4.6]+ko00230//Purine metabolism+ko01100//Metabolic pathways+ko01110//Biosynthesis of secondary metabolites;K01490//AMP deaminase [EC:3.5.4.6]+ko00230//Purine metabolism+ko01100//Metabolic pathways+ko01110//Biosynthesis of secondary …	XM_022132736.1 PREDICTED: Helianthus annuus AMP deaminase-like (LOC110885038), mRNA	AMP deaminase-like [Helianthus annuus] >OTG11009.1 putative AMP deaminase, putative / myoadenylate deaminase, putative [Helianthus annuus]	Adenosine/AMP deaminase	[F] KOG1096 Adenosine monophosphate deaminase	AMP deaminase OS=Arabidopsis thaliana OX=3702 GN=AMPD PE=1 SV=2	GO:0032264//IMP salvage;GO:0003876//AMP deaminase activity;GO:0016021//integral component of membrane
CL13767.Contig1_All	1.12	2.63	1.99	0	0.09	0.08	838	3.96962	6.86518e-08
CL1377.Contig1_All	19.66	18.41	15.14	21.11	25.21	29.09	1158	-0.533742	0.0410423	MYB	K08869//aarF domain-containing kinase	XM_022140852.1 PREDICTED: Helianthus annuus transcription factor KUA1-like (LOC110893737), mRNA	zinc finger, CCHC-type, Myb domain, Homeodomain-like protein [Artemisia annua]	Myb-like DNA-binding domain	[K] LSE0160 A Myb family transcription factor	Transcription factor KUA1 OS=Arabidopsis thaliana OX=3702 GN=KUA1 PE=1 SV=1	GO:0003677//DNA binding;GO:0005634//nucleus;GO:0008270//zinc ion binding
CL13775.Contig6_All	1.42	1.25	1.19	2.21	2.24	2.1	2412	-0.786535	0.0150318		K22762//desumoylating isopeptidase 1 [EC:3.4.-.-];K22762//desumoylating isopeptidase 1 [EC:3.4.-.-];K22762//desumoylating isopeptidase 1 [EC:3.4.-.-];K22762//desumoylating isopeptidase 1 [EC:3.4.-.-];K22762//desumoylating isopeptidase 1 [EC:3.4.-.-]		PPPDE putative thiol peptidase family protein [Artemisia annua]
CL13777.Contig8_All	0.66	1.27	0.66	2.56	2.77	2.58	1950	-1.58392	2.70443e-05		K06063//SNW domain-containing protein 1+ko03040//Spliceosome	XM_022140861.1 PREDICTED: Helianthus annuus uncharacterized LOC110893743 (LOC110893743), mRNA	hypothetical protein CTI12_AA200900 [Artemisia annua]	Insect antimicrobial peptide, stomoxyn
CL1378.Contig1_All	0.69	0.59	0.4	1.2	1.77	1.56	1165	-1.35854	0.0350326
CL13801.Contig9_All	2.05	1.67	1.51	3.46	4.19	3.2	4271	-1.07695	2.28622e-07		K04733//interleukin-1 receptor-associated kinase 4 [EC:2.7.11.1]	XM_022127237.1 PREDICTED: Helianthus annuus UPF0261 protein mll9388 (LOC110878857), mRNA	hypothetical protein CTI12_AA130670 [Artemisia annua]	Uncharacterised protein family (UPF0261)			GO:0003824//catalytic activity
CL13811.Contig3_All	1.19	0.85	1.18	0.23	0.31	0.36	1505	1.64649	0.00922046
CL13815.Contig1_All	0.59	0.12	0.7	0	0.02	0.06	1154	2.45109	0.0255962
CL13815.Contig2_All	1.03	1.12	0.47	0.16	0.1	0.1	1425	2.46915	0.00104891
CL13815.Contig3_All	1.12	1.41	1.76	0.08	0.1	0	1319	3.78636	7.23955e-09
CL13815.Contig4_All	1.33	1.13	1.53	0.11	0.15	0.25	1480	2.67029	2.58651e-06
CL13831.Contig1_All	0.8	0.55	1.34	0.21	0.12	0.18	1011	1.992	0.0329142				metallo-hydrolase/oxidoreductase superfamily protein [Artemisia annua]			Sugar transport protein 7 OS=Arabidopsis thaliana OX=3702 GN=STP7 PE=1 SV=1	GO:0016787//hydrolase activity
CL13837.Contig6_All	0.63	0.34	0.56	2.71	2.48	2.61	1277	-2.29471	3.75399e-08		K03126//transcription initiation factor TFIID subunit 12+ko03022//Basal transcription factors		hypothetical protein PRUPE_8G024800 [Prunus persica] >ONH89933.1 hypothetical protein PRUPE_8G024800 [Prunus persica]		[T] KOG1187 Serine/threonine protein kinase	Proline-rich receptor-like protein kinase PERK2 OS=Arabidopsis thaliana OX=3702 GN=PERK2 PE=2 SV=3
CL1384.Contig1_All	151.65	136.05	157.48	199.47	203.64	248.64	548	-0.573325	0.000465017		K11855//ubiquitin carboxyl-terminal hydrolase 36/42 [EC:3.4.19.12]	XM_022170079.1 PREDICTED: Helianthus annuus 14 kDa proline-rich protein DC2.15-like (LOC110926333), mRNA	14 kDa proline-rich protein DC2.15-like [Helianthus annuus] >OTG21783.1 putative bifunctional inhibitor/lipid-transfer protein/seed storage 2S albumin superfamily protein [Helianthus annuus]	Hydrophobic seed protein	[R] LSE0121 A AAI domain	14 kDa proline-rich protein DC2.15 OS=Daucus carota OX=4039 PE=2 SV=1
[truncated: 3,504 more rows]

## Sheet: Table S4
Table S4 The proteins used in sequence analysis of CmJAZ1-like
Species	Identity	Accession number
Arabidopsis thaliana	AtJAZ1	At1g19180
	AtJAZ2	At1g74950
	AtJAZ3	At3g17860
	AtJAZ4	At1g48500
	AtJAZ5	At1g17380
	AtJAZ6	At1g72450
	AtJAZ7	At2g34600
	AtJAZ8	At1g30135
	AtJAZ9	At1g70700
	AtJAZ10	At5g13220
	AtJAZ11	At3g43440
	AtJAZ12	At5g20900
Oryza sativa	OsJAZ1	XP_015635690.1
	OsJAZ3	XP_015651050.1
[truncated: 8 more rows]
